# Supplementary material for: Comparative genomic analyses of freshly isolated Giardia intestinalis assemblage A isolates
Source: BMC Genomics. 2015 Sep 15;16(1):697. doi: 10.1186/s12864-015-1893-6 (PMC4570179; doi:10.1186/s12864-015-1893-6)
Supplement: Additional file 4: — Unique assemblage AII genes. Unique genes in the assemblage AII genomes AS98 and AS175 compared to assemblageAI isolate WB. (XLSX 40 kb) [file 12864_2015_1893_MOESM4_ESM.xlsx]

## Sheet: Sheet1
Comparison	Locus tag	Coordinate	Annotation
WB vs. AS175	WB_ORF_72	chr1:1070315+1071169
WB vs. AS175	GL50803_137678	chr5:3031883-3032635	Hypothetical protein
WB vs. AS175	WB_ORF_180	AACB02000107:1236+2060
WB vs. AS175	WB_ORF_154	AACB02000088:1888+4005
WB vs. AS175	WB_ORF_7	AACB02000294:10+816
WB vs. AS175	WB_ORF_8	AACB02000101:1827-2720
WB vs. AS98	WB_ORF_158	chr3:359155+361602
WB vs. AS98	WB_ORF_44	chr5:2510032-2510955
WB vs. AS98	WB_ORF_68	chr1:656615+658033
WB vs. AS98	GL50803_JH103	chr2:792987+794228	DNA helicase
WB vs. AS98	GL50803_137678	chr5:3031883-3032635
WB vs. AS98	WB_ORF_72	chr1:1070315+1071169
WB vs. AS98	GL_UO_122	chr2:792987+794228
WB vs. AS98	GL_UO_291	chr1:1012617-1014035
WB vs. AS98	GL_UO_293	chr1:1012617-1014035
WB vs. AS98	WB_ORF_180	AACB02000107:1236+2060
AS175 vs. WB	AS175_4717	AS175_contig12:7877+8671	Hypothetical protein
AS175 vs. WB	AS175_4714	AS175_contig12:1701-5726	Hypothetical protein
AS175 vs. WB	AS175_ORF_206	AS175_contig45:1-1374
AS175 vs. WB	AS175_4719	AS175_contig14:196+2325	Hypothetical protein
AS175 vs. WB	AS175_4716	AS175_contig12:6772+7872	Hypothetical protein
AS175 vs. WB	AS175_ORF_211	AS175_contig138:3-1184
AS175 vs. WB	AS175_4731	AS175_contig30:166+1095	Hypothetical protein
AS175 vs. WB	AS175_4737	AS175_contig19:2332+3183	Hypothetical protein
AS175 vs. WB	AS175_4786	AS175_contig169:166-1140	Hypothetical protein
AS175 vs. WB	AS175_4711	AS175_contig16:5042-5944	Hypothetical protein
AS175 vs. WB	AS175_ORF_201	AS175_contig76:45+1811
AS175 vs. WB	AS175_4709	AS175_contig16:2941-3816	Hypothetical protein
AS175 vs. WB	AS175_4744	AS175_contig41:1790+2878	Hypothetical protein
AS98 vs. WB	AS98_ORF_12	AS98_contig108:150-1391
AS98 vs. WB	AS98_ORF_4	AS98_contig47:1603-2430
AS98 vs. WB	AS98_ORF_111	AS98_contig153:27+1274
AS98 vs. WB	AS98_ORF_289	AS98_contig201:192+1046
AS98 vs. WB	AS98_4537	AS98_contig29:2518-3447	Hypothetical protein
AS98 vs. WB	AS98_4527	AS98_contig10:5534+6415	Hypothetical protein
AS98 vs. WB	AS98_ORF_106	AS98_contig32:1485-2474
AS98 vs. WB	AS98_4530	AS98_contig10:10049+11362	Hypothetical protein
AS98 vs. WB	AS98_4531	AS98_contig10:11398+12420	Hypothetical protein
AS98 vs. WB	AS98_4529	AS98_contig10:8144+10042	Hypothetical protein
AS98 vs. WB	AS98_ORF_5	AS98_contig47:139-1089
AS98 vs. WB	AS98_ORF_288	AS98_contig112:23-1063
AS98 vs. WB	AS98_4542	AS98_contig22:161-1036	Hypothetical protein
AS98 vs. WB	AS98_4528	AS98_contig10:6424+8115	Hypothetical protein
AS98 vs. WB	AS98_ORF_291	AS98_contig88:283+1635
AS98 vs. WB	AS98_ORF_205	AS98_contig87:512+1645
AS98 vs. WB	AS98_ORF_247	AS98_contig40:1020+1835
AS98 vs. WB	AS98_ORF_110	AS98_contig127:47-1126
AS98 vs. WB	AS98_ORF_13	AS98_contig215:2-1000
AS98 vs. WB	AS98_ORF_104	AS98_contig170:52+948
AS98 vs. WB	AS98_4533	AS98_contig10:12944-13990	Hypothetical protein
AS98 vs. WB	AS98_ORF_248	AS98_contig40:1908+3032
