# Supplementary material for: Comparative genomic analyses of freshly isolated Giardia intestinalis assemblage A isolates
Source: BMC Genomics. 2015 Sep 15;16(1):697. doi: 10.1186/s12864-015-1893-6 (PMC4570179; doi:10.1186/s12864-015-1893-6)
Supplement: Additional file 6: — Nucleotide diversity between assemblage A orthologs. List of assemblage AI and AII orthologs and the nucleotide diversity of the alignment. The most diverse genes are at the top, with decreasing diversity. (XLS 690 kb) [file 12864_2015_1893_MOESM6_ESM.xls]

## Sheet: Gene list
ID (A2 isolate AS175)	ID (A2 isolate AS98)	ID (A1 isolate WB)	Product annotation	Contig	Nucleotide diversity
AS175_4042	AS98_3895	GL50803_7534	Hypothetical protein	AACB02000067	0.383
AS175_1865	AS98_1790	GL50803_9327	Kinase, NEK	WB_chr3	0.20262
AS175_1864	AS98_1789	GL50803_14926	Protein 21.1	WB_chr3	0.18519
AS175_1533	AS98_1468	GL50803_106496	Hypothetical protein	WB_chr3	0.10648
AS175_4817	AS98_4729	GL50803_137676	Kinase, NEK	WB_chr5	0.06759
AS175_4807	AS98_4663	GL50803_10410	Protein 21.1	WB_chr5	0.05965
AS175_4802	AS98_4633	complement(100305-102080)	Hypothetical protein	WB_chr5	0.05618
AS175_664	AS98_4900	GL50803_112681	NSF	WB_chr2	0.05011
AS175_2197	AS98_2104	GL50803_5629	Hypothetical protein	WB_chr4	0.04795
AS175_3304	AS98_3181	GL50803_24471	Hypothetical protein	WB_chr5	0.04718
AS175_4815	AS98_4725	GL50803_15004	NADPH oxidoreductase, putative	WB_chr5	0.04656
AS175_706	AS98_676	GL50803_1713	Protein 21.1	WB_chr2	0.04472
AS175_1376	AS98_4826	GL50803_4455	Hypothetical protein	WB_chr3	0.0441
AS175_1382	AS98_1320	GL50803_14831	Variant-specific surface protein VSP4A1 precursor	WB_chr3	0.04318
AS175_4822	AS98_4754	GL50803_6639	Protein 21.1	WB_chr4	0.04279
AS175_3789	AS98_3650	GL50803_111987	Hypothetical protein	WB_chr5	0.04272
AS175_1680	AS98_1608	complement(1141917-1142339)	Hypothetical protein	WB_chr3	0.04107
AS175_2164	AS98_2074	GL50803_14261	Kinase	WB_chr4	0.03929
AS175_1400	AS98_1338	GL50803_17244	Ribosomal protein L7a	WB_chr3	0.03776
AS175_1208	AS98_1157	complement(1350196-1351074)	Hypothetical protein	WB_chr2	0.03733
AS175_1448	AS98_1382	GL50803_14182	Hypothetical protein	WB_chr3	0.03709
AS175_4846	AS98_4862	439277-441328	Hypothetical protein	WB_chr1	0.03673
AS175_1579	AS98_4832	GL50803_20020	Hypothetical protein	WB_chr3	0.0361
AS175_4813	AS98_4712	GL50803_98122	Hypothetical protein	WB_chr5	0.03478
AS175_577	AS98_4889	GL50803_113165	Hypothetical protein, BPI-like protein	WB_chr1	0.0347
AS175_1534	AS98_1469	GL50803_17604	Hypothetical protein	WB_chr3	0.03462
AS175_4834	AS98_2923	GL50803_95472	Hypothetical protein	WB_chr4	0.03353
AS175_819	AS98_4913	GL50803_15326	Hypothetical protein	WB_chr2	0.03333
AS175_1822	AS98_1748	GL50803_6471	Hypothetical protein	WB_chr3	0.03312
AS175_2576	AS98_2475	GL50803_19223	Hypothetical protein	WB_chr4	0.0317
AS175_4403	AS98_4721	GL50803_16293	Hypothetical protein, BPI-like protein	WB_chr5	0.03161
AS175_3150	AS98_4960	complement(102677-103348)	Hypothetical protein	WB_chr5	0.0308
AS175_4402	AS98_4207	GL50803_3269	Hypothetical protein	WB_chr5	0.03066
AS175_2127	AS98_2041	GL50803_102813	Protein 21.1	WB_chr4	0.02974
AS175_3215	AS98_3095	GL50803_17150	NADPH oxidoreductase, putative	WB_chr5	0.02969
AS175_3336	AS98_4642	GL50803_20260	Hypothetical protein	WB_chr5	0.0296
AS175_2140	AS98_2053	GL50803_14917	Hypothetical protein	WB_chr4	0.02938
AS175_4803	AS98_4961	GL50803_14783	High cysteine protein	WB_chr5	0.02918
AS175_1515	AS98_1450	GL50803_8980	Hypothetical protein	WB_chr3	0.02899
AS175_4826	AS98_4765	847230-848108	Hypothetical protein	WB_chr4	0.02885
AS175_1674	AS98_1602	GL50803_40224	MDR protein-like protein	WB_chr3	0.0286
AS175_1687	AS98_1615	GL50803_14520	Hypothetical protein	WB_chr3	0.02771
AS175_921	AS98_883	GL50803_20601	Hypothetical protein	WB_chr2	0.0276
AS175_3737	AS98_3600	GL50803_15479	Kinase, NEK	WB_chr5	0.02743
AS175_4459	AS98_4731	GL50803_5532	Hypothetical protein	WB_chr5	0.02721
AS175_670	AS98_642	GL50803_13690	Hypothetical protein	WB_chr2	0.02717
AS175_1447	AS98_1381	GL50803_6372	High cysteine protein	WB_chr3	0.02686
AS175_2214	AS98_2119	GL50803_15166	Hypothetical protein	WB_chr4	0.02674
AS175_1888	AS98_1812	GL50803_12989	Hypothetical protein	WB_chr3	0.02656
AS175_3738	AS98_3601	GL50803_17546	Hypothetical protein	WB_chr5	0.02546
AS175_4197	AS98_4695	GL50803_88960	Hypothetical protein	WB_chr5	0.02544
AS175_1472	AS98_1407	GL50803_11050	Hypothetical protein	WB_chr3	0.02536
AS175_1891	AS98_1815	GL50803_4356	Hypothetical protein	WB_chr3	0.02534
AS175_1887	AS98_1811	GL50803_16925	Hypothetical protein	WB_chr3	0.02529
AS175_4562	AS98_4361	GL50803_JH08	Hypothetical protein	AACB02000067	0.02482
AS175_2032	AS98_1952	GL50803_28954	Hypothetical protein	WB_chr4	0.02462
AS175_3406	AS98_3279	GL50803_28962	Hypothetical protein	WB_chr5	0.02456
AS175_1276	AS98_1220	GL50803_4936	Hypothetical protein	WB_chr3	0.02407
AS175_20	AS98_20	GL50803_1830	Ribosomal large subunit pseudouridine synthase D	WB_chr1	0.02394
AS175_1629	AS98_1562	GL50803_24980	Hypothetical protein	WB_chr3	0.0239
AS175_400	AS98_383	GL50803_15411	Kinase, NEK-frag	WB_chr1	0.0239
AS175_4805	AS98_4750	GL50803_114247	Protein 21.1	WB_chr5	0.02389
AS175_3151	AS98_3030	GL50803_113285	Hypothetical protein	WB_chr5	0.02388
AS175_3883	AS98_3741	GL50803_3706	DNA pol epsilon, sub B	WB_chr5	0.02375
AS175_4548	AS98_4349	GL50803_8044	Seven transmembrane protein 1	AACB02000070	0.02367
AS175_1890	AS98_1814	GL50803_4355	Nif3-related protein	WB_chr3	0.02358
AS175_1602	AS98_1537	GL50803_13346	Dmc1b	WB_chr3	0.02351
AS175_1739	AS98_1667	GL50803_6060	Hypothetical protein	WB_chr3	0.02336
AS175_1493	AS98_1428	GL50803_10632	Protein 21.1	WB_chr3	0.0232
AS175_4829	AS98_2733	GL50803_14494	Hypothetical protein	WB_chr4	0.02311
AS175_22	AS98_22	GL50803_94525	Hypothetical protein	WB_chr1	0.02306
AS175_4098	AS98_3945	GL50803_6211	Protein required for cell viability	WB_chr5	0.02292
AS175_4251	AS98_4071	GL50803_16717	Hypothetical protein	WB_chr5	0.02284
AS175_975	AS98_933	GL50803_16348	Mechanosensory abnormality MEC-17-like protein	WB_chr2	0.02273
AS175_4355	AS98_4166	GL50803_16233	Hypothetical protein	WB_chr5	0.02267
AS175_1682	AS98_1610	GL50803_16478	Hypothetical protein	WB_chr3	0.02262
AS175_3895	AS98_3752	GL50803_8727	Hypothetical protein	WB_chr5	0.02255
AS175_1502	AS98_1437	GL50803_6341	Hypothetical protein	WB_chr3	0.02228
AS175_2071	AS98_1991	GL50803_12830	Hypothetical protein	WB_chr4	0.02225
AS175_28	AS98_27	GL50803_29774	Hypothetical protein	WB_chr1	0.02217
AS175_2594	AS98_2493	GL50803_9548	Cathepsin L precursor	WB_chr4	0.02211
AS175_2488	AS98_2385	GL50803_3763	Protein 21.4	WB_chr4	0.02198
AS175_2036	AS98_1956	GL50803_16827	Hypothetical protein	WB_chr4	0.0219
AS175_1395	AS98_1333	GL50803_17242	Hypothetical protein	WB_chr3	0.02183
AS175_1377	AS98_1315	GL50803_2267	Hypothetical protein	WB_chr3	0.02169
AS175_146	AS98_140	GL50803_22547	High cysteine membrane protein Group 2	WB_chr1	0.02167
AS175_3598	AS98_3460	GL50803_2710	Hypothetical protein	WB_chr5	0.02156
AS175_1688	AS98_1616	GL50803_7715	High cysteine membrane protein Group 1	WB_chr3	0.02144
AS175_2037	AS98_1957	GL50803_16826	Kinase, NEK-frag	WB_chr4	0.02143
AS175_2007	AS98_1930	GL50803_12091	Macrophage migration inhibitory factor	WB_chr4	0.02132
AS175_4806	AS98_4622	GL50803_23808	Hypothetical protein	WB_chr5	0.02129
AS175_1274	AS98_1218	GL50803_16543	Hypothetical protein	WB_chr3	0.02116
AS175_4079	AS98_3929	GL50803_5823	Hypothetical protein	WB_chr5	0.02115
AS175_3393	AS98_3266	GL50803_5213	tRNA dihydrouridine synthase, putative	WB_chr5	0.02113
AS175_193	AS98_183	GL50803_28069	Hypothetical protein	WB_chr1	0.02113
AS175_4818	AS98_4254	GL50803_91127	Hypothetical protein	WB_chr5	0.02109
AS175_4126	AS98_3966	GL50803_7559	Hypothetical protein	WB_chr5	0.02106
AS175_3112	AS98_2991	GL50803_15380	CDC8	WB_chr4	0.02094
AS175_3551	AS98_3418	GL50803_91707	High cysteine membrane protein Group 1	WB_chr5	0.02084
AS175_4328	AS98_4142	GL50803_14326	Hypothetical protein	WB_chr5	0.02077
AS175_2957	AS98_2851	GL50803_14019	Cathepsin B precursor	WB_chr4	0.02069
AS175_2836	AS98_2733	GL50803_14494	Hypothetical protein	WB_chr4	0.02068
AS175_2487	AS98_2384	GL50803_13438	Protein 21.1	WB_chr4	0.02065
AS175_1091	AS98_1045	GL50803_16966	Hypothetical protein	WB_chr2	0.02065
AS175_3020	AS98_2911	GL50803_15317	High cysteine membrane protein Group 1	WB_chr4	0.02049
AS175_2218	AS98_2123	GL50803_14043	VSP	WB_chr4	0.0204
AS175_474	AS98_456	GL50803_112893	Hypothetical protein	WB_chr1	0.0204
AS175_2537	AS98_2435	GL50803_5873	Hypothetical protein	WB_chr4	0.02025
AS175_1525	AS98_1460	GL50803_14248	Hypothetical protein	WB_chr3	0.02023
AS175_1614	AS98_1549	GL50803_101451	Hypothetical protein	WB_chr3	0.02023
AS175_4238	AS98_4703	GL50803_9752	Hypothetical protein	WB_chr5	0.02003
AS175_2321	AS98_2222	GL50803_11952	Hypothetical protein	WB_chr4	0.02003
AS175_1612	AS98_1547	GL50803_101450	Protein 21.1	WB_chr3	0.01998
AS175_4146	AS98_3978	GL50803_14891	Hypothetical protein	WB_chr5	0.01998
AS175_1401	AS98_1339	GL50803_17246	Hypothetical protein	WB_chr3	0.01995
AS175_1686	AS98_1614	GL50803_14519	Cysteine desulfurase	WB_chr3	0.0199
AS175_3391	AS98_3264	GL50803_16577	Hypothetical protein	WB_chr5	0.01986
AS175_528	AS98_505	GL50803_6579	Hypothetical protein	WB_chr1	0.01985
AS175_1691	AS98_1619	GL50803_14521	Peroxiredoxin 1	WB_chr3	0.01983
AS175_4801	AS98_2214	GL50803_87519	Hypothetical protein	WB_chr4	0.01982
AS175_1613	AS98_1548	GL50803_15521	High cysteine membrane protein Group 2	WB_chr3	0.01977
AS175_409	AS98_392	GL50803_8322	Hypothetical protein	WB_chr1	0.01977
AS175_4234	AS98_4061	GL50803_31743	Hypothetical protein	WB_chr5	0.01974
AS175_4268	AS98_4086	GL50803_16486	Hypothetical protein	WB_chr5	0.0197
AS175_1009	AS98_966	GL50803_25296	Protein 21.1	WB_chr2	0.0197
AS175_2599	AS98_2498	GL50803_14986	Hypothetical protein	WB_chr4	0.01961
AS175_1684	AS98_1612	GL50803_42357	Hypothetical protein	WB_chr3	0.0195
AS175_1010	AS98_967	GL50803_17406	Phosphoinositide-3-kinase, class 3	WB_chr2	0.01945
AS175_1966	AS98_4738	GL50803_17480	tRNA delta2-isopentenylpyrophosphate transferase	WB_chr4	0.01944
AS175_2505	AS98_2401	GL50803_28657	Hypothetical protein	WB_chr4	0.01943
AS175_1168	AS98_1117	GL50803_9523	Hypothetical protein	WB_chr2	0.01937
AS175_3841	AS98_3701	GL50803_13504	Hypothetical protein	WB_chr5	0.01937
AS175_147	AS98_141	GL50803_16492	Hypothetical protein	WB_chr1	0.01936
AS175_4136	AS98_4690	GL50803_16315	Hypothetical protein	WB_chr5	0.01929
AS175_1331	AS98_1272	GL50803_8208	Hypothetical protein	WB_chr3	0.01928
AS175_949	AS98_910	GL50803_17391	Maebl, putative	WB_chr2	0.01928
AS175_4099	AS98_3946	GL50803_6212	Hypothetical protein	WB_chr5	0.01927
AS175_3575	AS98_3440	GL50803_3345	Hypothetical protein	WB_chr5	0.01924
AS175_1469	AS98_1403	GL50803_11055	Hypothetical protein	WB_chr3	0.01917
AS175_2427	AS98_2323	GL50803_7610	Hypothetical protein	WB_chr4	0.01911
AS175_2637	AS98_2534	GL50803_28994	Hypothetical protein	WB_chr4	0.01911
AS175_1561	AS98_1497	GL50803_104984	Hypothetical protein	WB_chr3	0.0191
AS175_587	AS98_562	GL50803_16637	Hypothetical protein	WB_chr1	0.01909
AS175_1889	AS98_1813	GL50803_86600	Methionine aminopeptidase	WB_chr3	0.01905
AS175_317	AS98_301	GL50803_10218	Hypothetical protein	WB_chr1	0.01902
AS175_1457	AS98_1390	GL50803_91099	High cysteine membrane protein Group 2	WB_chr3	0.01899
AS175_32	AS98_31	GL50803_12161	Hypothetical protein	WB_chr1	0.01896
AS175_3695	AS98_3556	GL50803_14391	Hypothetical protein	WB_chr5	0.01896
AS175_4236	AS98_4702	GL50803_9755	Hypothetical protein	WB_chr5	0.0189
AS175_2038	AS98_1958	GL50803_16824	Kinase, NEK	WB_chr4	0.01889
AS175_3963	AS98_3820	GL50803_28433	Hypothetical protein	WB_chr5	0.01889
AS175_2223	AS98_2128	GL50803_27635	Hypothetical protein	WB_chr4	0.01885
AS175_526	AS98_503	GL50803_6581	Hypothetical protein	WB_chr1	0.01885
AS175_618	AS98_590	GL50803_10857	Small nuclear ribonucleoprotein B, putative	WB_chr1	0.01885
AS175_1489	AS98_1424	GL50803_27059	Proteasome subunit beta type 7 precursor	WB_chr3	0.01884
AS175_1938	AS98_1863	GL50803_10239	Hypothetical protein	WB_chr3	0.01884
AS175_507	AS98_486	GL50803_33232	GARP-like protein 4	WB_chr1	0.01884
AS175_1085	AS98_1040	GL50803_7353	Hypothetical protein	WB_chr2	0.01883
AS175_9	AS98_9	GL50803_94510	Tenascin-X precursor	WB_chr1	0.0188
AS175_2734	AS98_2631	GL50803_14299	Hypothetical protein	WB_chr4	0.01878
AS175_1571	AS98_1507	GL50803_16943	Kinase, NEK	WB_chr3	0.01878
AS175_1577	AS98_1513	GL50803_103785	Hypothetical protein	WB_chr3	0.01877
AS175_1042	AS98_998	GL50803_22587	Hypothetical protein	WB_chr2	0.01877
AS175_4182	AS98_4015	GL50803_3062	Hypothetical protein	WB_chr5	0.01875
AS175_3435	AS98_3309	GL50803_9072	Hypothetical protein	WB_chr5	0.01865
AS175_2029	AS98_1949	GL50803_9779	UPL-1	WB_chr4	0.0186
AS175_1242	AS98_4819	GL50803_95898	ATP-dependent RNA helicase	WB_chr3	0.01857
AS175_547	AS98_522	GL50803_17506	Hypothetical protein	WB_chr1	0.01856
AS175_1607	AS98_1542	GL50803_29692	Hypothetical protein	WB_chr3	0.01843
AS175_2041	AS98_1961	GL50803_15034	Hypothetical protein	WB_chr4	0.01838
AS175_2558	AS98_2456	GL50803_15386	Phosphatase similar to the C-terminal domain of histone macroH2A1	WB_chr4	0.01834
AS175_518	AS98_495	GL50803_7747	Hypothetical protein	WB_chr1	0.01832
AS175_2312	AS98_2213	GL50803_40283	Hypothetical protein	WB_chr4	0.01831
AS175_4858	AS98_4928	GL50803_15404	Hypothetical protein	WB_chr2	0.0183
AS175_758	AS98_726	GL50803_14737	Hypothetical protein	WB_chr2	0.01829
AS175_33	AS98_32	GL50803_12162	Phenylalanyl-tRNA synthetase alpha chain	WB_chr1	0.01826
AS175_850	AS98_814	GL50803_16888	Hypothetical protein	WB_chr2	0.01821
AS175_2935	AS98_2830	GL50803_27703	Hypothetical protein	WB_chr4	0.0182
AS175_4235	AS98_4701	GL50803_42000	Coiled-coil protein	WB_chr5	0.01817
AS175_214	AS98_203	GL50803_87205	DNA repair and recombination protein Rhp26p	WB_chr1	0.01815
AS175_4469	AS98_4271	GL50803_14731	Hypothetical protein	WB_chr5	0.01809
AS175_3116	AS98_2995	GL50803_11245	Hypothetical protein	WB_chr4	0.01809
AS175_922	AS98_4924	GL50803_17387	ATP-dependent RNA helicase DHR1, putative	WB_chr2	0.01807
AS175_2430	AS98_2326	1143264-1147841	Hypothetical protein	WB_chr4	0.01806
AS175_1673	AS98_1601	GL50803_14581	Chaperone protein DnaK HSP70	WB_chr3	0.01804
AS175_1086	AS98_1041	GL50803_7352	Hypothetical protein	WB_chr2	0.01804
AS175_1631	AS98_1564	GL50803_8604	Hypothetical protein	WB_chr3	0.01802
AS175_3318	AS98_3194	GL50803_16552	Hypothetical protein	WB_chr5	0.01797
AS175_3596	AS98_3458	GL50803_16357	Hypothetical protein	WB_chr5	0.01797
AS175_1862	AS98_1788	GL50803_12028	Protein 21.1	WB_chr3	0.01792
AS175_3070	AS98_2956	GL50803_11125	Hypothetical protein	WB_chr4	0.01785
AS175_989	AS98_947	GL50803_3169	Cathepsin L precursor	WB_chr2	0.01771
AS175_2534	AS98_2432	GL50803_14047	Tenascin-X	WB_chr4	0.0177
AS175_2039	AS98_1959	GL50803_15035	Kinase, NEK-like	WB_chr4	0.01769
AS175_157	AS98_151	GL50803_8958	Hypothetical protein	WB_chr1	0.01765
AS175_1227	AS98_4817	complement(37682-38929)	Hypothetical protein	WB_chr3	0.01764
AS175_155	AS98_149	GL50803_8960	Hypothetical protein	WB_chr1	0.0176
AS175_1260	AS98_1206	GL50803_21662	Coiled-coil protein	WB_chr3	0.01759
AS175_1494	AS98_1429	GL50803_88082	Coatomer beta subunit	WB_chr3	0.01759
AS175_1692	AS98_1620	GL50803_7721	Hypothetical protein	WB_chr3	0.01755
AS175_419	AS98_402	GL50803_9132	Hypothetical protein	WB_chr1	0.01754
AS175_4406	AS98_4722	GL50803_15007	Hypothetical protein	WB_chr5	0.0175
AS175_4194	AS98_4026	complement(2612305-2612724)	Hypothetical protein	WB_chr5	0.0175
AS175_3529	AS98_3398	GL50803_11107	Protein 21.1	WB_chr5	0.01749
AS175_3606	AS98_3468	GL50803_13512	TFIIH P34	WB_chr5	0.01748
AS175_4404	AS98_4208	GL50803_15009	Flavohemoprotein lateral transfer candidate	WB_chr5	0.01744
AS175_3413	AS98_3287	GL50803_33978	Hypothetical protein	WB_chr5	0.01744
AS175_4123	AS98_4683	GL50803_16342	Coiled-coil protein	WB_chr5	0.01742
AS175_1261	AS98_1207	GL50803_3861	Alcohol dehydrogenase 3 lateral transfer candidate	WB_chr3	0.0174
AS175_1444	AS98_1378	GL50803_15887	Hypothetical protein	WB_chr3	0.01739
AS175_549	AS98_524	GL50803_10836	Hypothetical protein	WB_chr1	0.01739
AS175_145	AS98_139	GL50803_8896	Hypothetical protein	WB_chr1	0.01737
AS175_2958	AS98_2852	GL50803_14018	Hypothetical protein	WB_chr4	0.01736
AS175_1563	AS98_1499	GL50803_97017	Hypothetical protein	WB_chr3	0.01736
AS175_188	AS98_178	GL50803_28064	Hypothetical protein	WB_chr1	0.01735
AS175_3083	AS98_2967	GL50803_104234	Hypothetical protein	WB_chr4	0.01734
AS175_3483	AS98_3354	GL50803_14627	Hypothetical protein	WB_chr5	0.0173
AS175_1392	AS98_1330	GL50803_28696	Hypothetical protein	WB_chr3	0.01727
AS175_4346	AS98_4157	GL50803_16236	Hypothetical protein	WB_chr5	0.01726
AS175_1454	AS98_1388	GL50803_27827	Hypothetical protein	WB_chr3	0.01723
AS175_3251	AS98_3129	GL50803_15868	Mitogen-activated protein kinase kinase kinase 1	WB_chr5	0.01722
AS175_521	AS98_498	GL50803_3116	Hypothetical protein	WB_chr1	0.0172
AS175_3686	AS98_3547	GL50803_8916	Signal recognition particle 68kDa	WB_chr5	0.01719
AS175_4124	AS98_3964	GL50803_7562	ARF2	WB_chr5	0.01713
AS175_1860	AS98_1786	GL50803_15556	Hypothetical protein	WB_chr3	0.01711
AS175_390	AS98_373	GL50803_24453	Hypothetical protein	WB_chr1	0.01711
AS175_4233	AS98_4060	GL50803_6731	Kinase, NEK	WB_chr5	0.01706
AS175_1202	AS98_1151	GL50803_14086	Hypothetical protein	WB_chr2	0.01705
AS175_3247	AS98_3126	GL50803_114815	Tenascin precursor	WB_chr5	0.01701
AS175_1044	AS98_1000	GL50803_137730	Kinase	WB_chr2	0.01701
AS175_1651	AS98_1582	GL50803_16445	Hypothetical protein	WB_chr3	0.01696
AS175_1671	AS98_1599	GL50803_16476	Hypothetical protein	WB_chr3	0.01695
AS175_3862	AS98_3721	GL50803_14269	Hypothetical protein	WB_chr5	0.01694
AS175_546	AS98_521	GL50803_17507	Hypothetical protein	WB_chr1	0.01692
AS175_3465	AS98_3337	GL50803_6918	DNA damage repair protein	WB_chr5	0.0169
AS175_4421	AS98_4224	GL50803_10062	Hypothetical protein	WB_chr5	0.01689
AS175_3522	AS98_3391	GL50803_11116	Hypothetical protein	WB_chr5	0.01687
AS175_3439	AS98_3313	GL50803_9077	Inositol 5-phosphatase 4	WB_chr5	0.01685
AS175_1881	AS98_1805	GL50803_10879	IQ calmodulin-binding motif family protein	WB_chr3	0.01681
AS175_4650	AS98_4451	GL50803_33866	Hypothetical protein	AACB02000071	0.01678
AS175_1731	AS98_1659	GL50803_7397	Hypothetical protein	WB_chr3	0.01675
AS175_1095	AS98_1049	GL50803_16602	Hypothetical protein	WB_chr2	0.01675
AS175_1204	AS98_1153	GL50803_16215	Hypothetical protein	WB_chr2	0.01675
AS175_532	AS98_509	GL50803_10270	Hypothetical protein	WB_chr1	0.01672
AS175_404	AS98_386	GL50803_16424	Hypothetical protein	WB_chr1	0.01671
AS175_2817	AS98_2715	GL50803_5258	Hypothetical protein	WB_chr4	0.01667
AS175_929	AS98_890	GL50803_20603	Hypothetical protein	WB_chr2	0.01667
AS175_2072	AS98_1992	GL50803_33030	Hypothetical protein	WB_chr4	0.01664
AS175_1491	AS98_1426	GL50803_4349	Endothelin-converting enzyme 2	WB_chr3	0.01664
AS175_1569	AS98_1505	GL50803_16944	Hypothetical protein	WB_chr3	0.01664
AS175_4467	AS98_4269	GL50803_8559	Vacuolar ATP synthase 16 kDa proteolipid subunit	WB_chr5	0.01663
AS175_1773	AS98_1701	GL50803_31340	Hypothetical protein	WB_chr3	0.01662
AS175_196	AS98_186	GL50803_7029	Hypothetical protein	WB_chr1	0.0166
AS175_1017	AS98_974	GL50803_14486	Hypothetical protein	WB_chr2	0.01659
AS175_1045	AS98_1001	GL50803_11749	Hypothetical protein	WB_chr2	0.01659
AS175_4029	AS98_3882	GL50803_9210	Hypothetical protein	WB_chr5	0.01658
AS175_2257	AS98_2160	GL50803_12920	Hypothetical protein	WB_chr4	0.01656
AS175_676	AS98_647	GL50803_101832	High cysteine protein	WB_chr2	0.01656
AS175_4814	AS98_4724	GL50803_9644	Hypothetical protein	WB_chr5	0.01655
AS175_1974	AS98_1897	GL50803_94662	Protein 21.1	WB_chr4	0.01655
AS175_1355	AS98_1294	GL50803_3099	Cathepsin L-like protease	WB_chr3	0.01655
AS175_1012	AS98_969	GL50803_3032	Tryptophanyl-tRNA synthetase	WB_chr2	0.01655
AS175_2431	AS98_2328	GL50803_16772	Hypothetical protein	WB_chr4	0.01648
AS175_1648	AS98_1579	GL50803_15329	Protein 21.1	WB_chr3	0.01648
AS175_3063	AS98_4802	GL50803_4324	Hypothetical protein	WB_chr4	0.01647
AS175_3217	AS98_3097	GL50803_14490	Hypothetical protein	WB_chr5	0.01647
AS175_1484	AS98_1419	GL50803_17617	Hypothetical protein	WB_chr3	0.01645
AS175_3812	AS98_3674	GL50803_20066	Hypothetical protein	WB_chr5	0.01645
AS175_2033	AS98_1953	GL50803_15042	Cleavage stimulation factor 50K chain	WB_chr4	0.0164
AS175_4095	AS98_3942	GL50803_95233	Hypothetical protein	WB_chr5	0.0164
AS175_3395	AS98_3268	GL50803_16575	ABC transporter family protein	WB_chr5	0.01637
AS175_1115	AS98_1068	GL50803_9090	Hypothetical protein	WB_chr2	0.01637
AS175_4132	AS98_3968	GL50803_115159	Hypothetical protein	WB_chr5	0.01636
AS175_600	AS98_574	GL50803_10459	CGI-35 protein, putative	WB_chr1	0.01632
AS175_2556	AS98_2454	GL50803_11287	Ribosomal protein L7Ae	WB_chr4	0.0163
AS175_1833	AS98_1759	GL50803_7988	Hypothetical protein	WB_chr3	0.0163
AS175_2937	AS98_2832	GL50803_6035	Protein 21.1	WB_chr4	0.01629
AS175_2569	AS98_2467	GL50803_4150	Hypothetical protein	WB_chr4	0.01628
AS175_3877	AS98_3736	GL50803_41451	Hypothetical protein	WB_chr5	0.01623
AS175_3048	AS98_2938	GL50803_7620	Hypothetical protein	WB_chr4	0.01622
AS175_4216	AS98_4045	GL50803_14236	Hypothetical protein	WB_chr5	0.01621
AS175_1596	AS98_1531	GL50803_95693	Hypothetical protein	WB_chr3	0.01619
AS175_651	AS98_623	GL50803_16862	Kinase, NEK	WB_chr2	0.01618
AS175_1825	AS98_1751	GL50803_42196	Coiled-coil protein	WB_chr3	0.01617
AS175_885	AS98_848	GL50803_16271	Hypothetical protein	WB_chr2	0.01616
AS175_2186	AS98_2094	GL50803_17134	Hypothetical protein	WB_chr4	0.01615
AS175_1397	AS98_1335	GL50803_4038	Hypothetical protein	WB_chr3	0.01611
AS175_3656	AS98_3517	GL50803_16996	Hypothetical protein	WB_chr5	0.01611
AS175_3912	AS98_3769	GL50803_21498	Serine/threonine protein phosphatase 5	WB_chr5	0.01609
AS175_1564	AS98_1500	GL50803_1979	Hypothetical protein	WB_chr3	0.01606
AS175_3687	AS98_3548	GL50803_28666	Diphthine synthase	WB_chr5	0.01606
AS175_1986	AS98_1908	GL50803_15564	Cathepsin B precursor	WB_chr4	0.01603
AS175_2261	AS98_2164	772124-774286	Hypothetical protein	WB_chr4	0.01603
AS175_1901	AS98_1825	GL50803_17094	Hypothetical protein	WB_chr3	0.01602
AS175_4366	AS98_4716	GL50803_2548	Hypothetical protein	WB_chr5	0.01601
AS175_233	AS98_219	GL50803_17329	Hypothetical protein	WB_chr1	0.01601
AS175_4200	AS98_4696	GL50803_16813	Hypothetical protein	WB_chr5	0.01601
AS175_1271	AS98_1216	GL50803_13832	D-tyrosyl-tRNA deacylase	WB_chr3	0.01599
AS175_2448	AS98_2345	GL50803_10755	Splicing factor 3A subunit 2	WB_chr4	0.01597
AS175_1396	AS98_1334	GL50803_4039	Leucine-rich repeat protein	WB_chr3	0.01597
AS175_3825	AS98_3686	GL50803_13223	Protein 21.1	WB_chr5	0.01597
AS175_1972	AS98_1895	GL50803_3549	Hypothetical protein	WB_chr4	0.01594
AS175_775	AS98_743	GL50803_16875	Hypothetical protein	WB_chr2	0.01594
AS175_2491	AS98_2388	GL50803_3760	Protein 21.1	WB_chr4	0.01592
AS175_609	AS98_582	GL50803_7246	FKBP-type peptidyl-prolyl cis-trans isomerase	WB_chr1	0.01592
AS175_3082	AS98_2966	GL50803_11152	Hypothetical protein	WB_chr4	0.01591
AS175_281	AS98_265	GL50803_17346	Hypothetical protein	WB_chr1	0.0159
AS175_1102	AS98_1056	GL50803_10677	Hypothetical protein	WB_chr2	0.0159
AS175_3904	AS98_3761	GL50803_15944	Hypothetical protein	WB_chr5	0.0159
AS175_2256	AS98_2159	GL50803_2170	Hypothetical protein	WB_chr4	0.01589
AS175_3844	AS98_3704	GL50803_17065	Sec24	WB_chr5	0.01586
AS175_1981	AS98_1904	GL50803_13455	Hypothetical protein	WB_chr4	0.01583
AS175_1905	AS98_1829	GL50803_37353	Ser/Thr protein kinase	WB_chr3	0.01582
AS175_232	AS98_218	GL50803_17328	High cysteine membrane protein Group 2	WB_chr1	0.01582
AS175_2207	AS98_2112	GL50803_10297	U3 small nucleolar RNA interacting protein, putative	WB_chr4	0.01581
AS175_2759	AS98_2657	GL50803_32335	Hypothetical protein	WB_chr4	0.01579
AS175_174	AS98_167	GL50803_16585	Hypothetical protein	WB_chr1	0.01578
AS175_3721	AS98_3583	GL50803_11438	Hypothetical protein	WB_chr5	0.01578
AS175_3602	AS98_3464	GL50803_1300	Hypothetical protein	WB_chr5	0.01577
AS175_2023	AS98_4743	GL50803_16830	Spindle pole protein, putative	WB_chr4	0.01574
AS175_941	AS98_902	GL50803_6332	Hypothetical protein	WB_chr2	0.01573
AS175_1409	AS98_1346	GL50803_13766	Protein 21.1	WB_chr3	0.01572
AS175_737	AS98_706	GL50803_10803	Hypothetical protein	WB_chr2	0.01572
AS175_3839	AS98_3700	GL50803_137704	Hypothetical protein	WB_chr5	0.0157
AS175_1037	AS98_993	GL50803_15496	Hypothetical protein	WB_chr2	0.01569
AS175_710	AS98_679	GL50803_9622	Hypothetical protein	WB_chr2	0.01566
AS175_1676	AS98_1604	GL50803_7906	Hypothetical protein	WB_chr3	0.01565
AS175_1131	AS98_1083	GL50803_102071	Hypothetical protein	WB_chr2	0.01565
AS175_1198	AS98_1147	GL50803_16438	Sentrin specific protease, putative	WB_chr2	0.01565
AS175_3392	AS98_3265	GL50803_33809	Hypothetical protein	WB_chr5	0.01563
AS175_869	AS98_833	GL50803_16603	Hypothetical protein	WB_chr2	0.01562
AS175_1486	AS98_1421	GL50803_91056	Aspartate aminotransferase, cytoplasmic	WB_chr3	0.01559
AS175_3694	AS98_3555	GL50803_14392	Metallo-beta-lactamase superfamily protein	WB_chr5	0.01559
AS175_4131	AS98_4687	GL50803_7552	Hypothetical protein	WB_chr5	0.01559
AS175_1043	AS98_999	GL50803_11752	Hypothetical protein	WB_chr2	0.01558
AS175_1685	AS98_1613	GL50803_7710	Protein 21.1	WB_chr3	0.01557
AS175_1690	AS98_1618	GL50803_7718	DNA-damage inducible protein DDI1-like	WB_chr3	0.01557
AS175_1101	AS98_1055	GL50803_10676	Hypothetical protein	WB_chr2	0.01555
AS175_1099	AS98_1053	GL50803_16599	Hypothetical protein	WB_chr2	0.01552
AS175_3216	AS98_3096	GL50803_7590	Hypothetical protein	WB_chr5	0.01552
AS175_1285	AS98_1229	GL50803_7807	WD-40 repeat protein	WB_chr3	0.01551
AS175_644	AS98_4895	GL50803_23767	Hypothetical protein	WB_chr5	0.01551
AS175_3859	AS98_3718	GL50803_112550	Hypothetical protein	WB_chr5	0.01551
AS175_235	AS98_221	GL50803_10193	WD-repeat membrane protein, putative	WB_chr1	0.0155
AS175_3657	AS98_3518	GL50803_10667	Hypothetical protein	WB_chr5	0.0155
AS175_535	AS98_512	GL50803_15156	SRP GTPase	WB_chr1	0.01549
AS175_583	AS98_558	GL50803_16639	Histone acetyltransferase Elp3	WB_chr1	0.01548
AS175_1290	AS98_1234	GL50803_5161	Sec20, putative	WB_chr3	0.01546
AS175_29	AS98_28	GL50803_15591	Coiled-coil protein	WB_chr1	0.01546
AS175_3967	AS98_3823	GL50803_96562	Zinc finger domain	WB_chr5	0.01546
AS175_2024	AS98_1944	GL50803_9788	Hypothetical protein	WB_chr4	0.01544
AS175_4811	AS98_4692	GL50803_16821	Hypothetical protein	WB_chr5	0.01543
AS175_1666	AS98_1595	GL50803_10016	Hypothetical protein	WB_chr3	0.01542
AS175_2056	AS98_1977	GL50803_34141	Nin one binding protein-like protein	WB_chr4	0.0154
AS175_1839	AS98_1765	GL50803_16160	Cathepsin B precursor	WB_chr3	0.0154
AS175_144	AS98_138	GL50803_87422	Hypothetical protein	WB_chr1	0.01538
AS175_4409	AS98_4213	GL50803_114623	Hypothetical protein	WB_chr5	0.01537
AS175_1215	AS98_1164	GL50803_15460	Dynein-like protein	WB_chr3	0.01537
AS175_258	AS98_243	GL50803_23424	Hypothetical protein	WB_chr1	0.01537
AS175_336	AS98_318	GL50803_7521	Hypothetical protein	WB_chr1	0.01536
AS175_3826	AS98_3687	GL50803_112572	Protein 21.1	WB_chr5	0.01535
AS175_4120	AS98_3962	GL50803_19189	Hypothetical protein	WB_chr5	0.01535
AS175_2489	AS98_2386	GL50803_3762	Protein 21.1	WB_chr4	0.01533
AS175_3110	AS98_2989	GL50803_11230	Hypothetical protein	WB_chr4	0.01531
AS175_277	AS98_261	GL50803_17345	Coatomer zeta subunit	WB_chr1	0.01531
AS175_2641	AS98_2538	GL50803_5272	Hypothetical protein	WB_chr4	0.0153
AS175_94	AS98_91	GL50803_17167	Hypothetical protein	WB_chr1	0.01529
AS175_167	AS98_161	GL50803_16581	Hypothetical protein	WB_chr1	0.01529
AS175_150	AS98_144	GL50803_16494	Hypothetical protein	WB_chr1	0.01527
AS175_1672	AS98_1600	GL50803_16477	Tenascin-37	WB_chr3	0.01526
AS175_1826	AS98_1752	GL50803_14599	Hypothetical protein	WB_chr3	0.01526
AS175_1270	AS98_1215	GL50803_15972	Protein 21.1	WB_chr3	0.01525
AS175_1667	AS98_1596	GL50803_113793	Integral membrane protein	WB_chr3	0.01525
AS175_852	AS98_816	GL50803_6072	Hypothetical protein	WB_chr2	0.01525
AS175_1988	AS98_1910	GL50803_12056	Hypothetical protein	WB_chr4	0.01523
AS175_2136	AS98_2049	GL50803_9272	Tubulin tyrosine ligase	WB_chr4	0.0152
AS175_158	AS98_152	GL50803_14819	Hypothetical protein	WB_chr1	0.0152
AS175_1100	AS98_1054	GL50803_10675	Hypothetical protein	WB_chr2	0.0152
AS175_1117	AS98_1070	GL50803_14863	Hypothetical protein	WB_chr2	0.01519
AS175_4465	AS98_4267	GL50803_8557	Hypothetical protein	WB_chr5	0.01517
AS175_114	AS98_109	GL50803_17176	Hypothetical protein	WB_chr1	0.01517
AS175_4060	AS98_3911	GL50803_13940	Hypothetical protein	WB_chr5	0.01517
AS175_2026	AS98_1946	GL50803_15045	Hypothetical protein	WB_chr4	0.01513
AS175_2707	AS98_2605	GL50803_4084	Hop1	WB_chr4	0.01512
AS175_1907	AS98_1831	GL50803_14722	Hypothetical protein	WB_chr3	0.01509
AS175_3245	AS98_3124	GL50803_16374	High cysteine membrane protein Group 2	WB_chr5	0.01508
AS175_1237	AS98_1185	GL50803_21628	Hypothetical protein	WB_chr3	0.01506
AS175_1675	AS98_1603	GL50803_19378	Hypothetical protein	WB_chr3	0.01505
AS175_2704	AS98_2602	GL50803_4079	Protein phosphatase PP2A regulatory subunit B	WB_chr4	0.01504
AS175_4064	AS98_3915	GL50803_21485	Hypothetical protein	WB_chr5	0.01504
AS175_1991	AS98_1913	GL50803_12059	Hypothetical protein	WB_chr4	0.01503
AS175_3107	AS98_2986	GL50803_4595	Hypothetical protein	WB_chr4	0.01503
AS175_223	AS98_210	GL50803_10573	Protein 21.1	WB_chr1	0.01503
AS175_3198	AS98_3078	GL50803_15101	Alpha-17 giardin	WB_chr5	0.01502
AS175_3473	AS98_3344	GL50803_16534	Protein 21.1	WB_chr5	0.01501
AS175_3707	AS98_3569	GL50803_112718	Mitotic control protein dis3	WB_chr5	0.01501
AS175_231	AS98_217	GL50803_17327	Xaa-Pro dipeptidase	WB_chr1	0.01499
AS175_1879	AS98_1803	GL50803_10876	Hypothetical protein	WB_chr3	0.01498
AS175_4407	AS98_4211	GL50803_41118	Multidrug resistance-associated protein 1	WB_chr5	0.01497
AS175_2139	AS98_2052	GL50803_9266	Sgs1 DNA helicase, putative	WB_chr4	0.01496
AS175_530	AS98_506	GL50803_17510	Kinase, NEK	WB_chr1	0.01495
AS175_4258	AS98_4077	GL50803_16713	Hypothetical protein	WB_chr5	0.01493
AS175_527	AS98_504	GL50803_20802	Zinc finger domain	WB_chr1	0.01492
AS175_642	AS98_613	GL50803_16728	Phosphatidylinositol-3,4,5-trisphosphate 3-phosphatase	WB_chr1	0.01492
AS175_1830	AS98_1756	GL50803_14602	Hypothetical protein	WB_chr3	0.0149
AS175_2640	AS98_2537	GL50803_103125	Hypothetical protein	WB_chr4	0.01485
AS175_3319	AS98_3195	GL50803_16553	Hypothetical protein	WB_chr5	0.01484
AS175_3906	AS98_3763	GL50803_4264	Protein 21.1	WB_chr5	0.01484
AS175_1987	AS98_1909	GL50803_12055	Elongation factor 2	WB_chr4	0.01483
AS175_386	AS98_369	GL50803_93275	Translational activator GCN1	WB_chr1	0.01483
AS175_3023	AS98_2914	GL50803_10932	Hypothetical protein	WB_chr4	0.0148
AS175_405	AS98_387	GL50803_16425	Kinesin-5	WB_chr1	0.01479
AS175_3599	AS98_3461	GL50803_3141	Hypothetical protein	WB_chr5	0.01478
AS175_3889	AS98_3746	GL50803_8738	Hypothetical protein	WB_chr5	0.01478
AS175_3983	AS98_3839	GL50803_5522	Hypothetical protein	WB_chr5	0.01478
AS175_491	AS98_4878	GL50803_8051	Hypothetical protein	WB_chr1	0.01477
AS175_3888	AS98_4665	GL50803_16793	Hypothetical protein	WB_chr5	0.01477
AS175_2742	AS98_2640	GL50803_24113	Hypothetical protein	WB_chr4	0.01476
AS175_3528	AS98_3397	GL50803_17119	Hypothetical protein	WB_chr5	0.01476
AS175_1138	AS98_1089	GL50803_2933	Programmed cell death protein-like protein	WB_chr2	0.01476
AS175_3021	AS98_2912	GL50803_16522	Hypothetical protein	WB_chr4	0.01475
AS175_1772	AS98_4842	GL50803_93358	Alcohol dehydrogenase	WB_chr3	0.01475
AS175_236	AS98_222	GL50803_10192	Hypothetical protein	WB_chr1	0.01475
AS175_3643	AS98_3504	GL50803_114246	GTP-binding protein, putative	WB_chr5	0.01475
AS175_2551	AS98_2449	GL50803_11299	Amino acid transporter, putative	WB_chr4	0.01474
AS175_785	AS98_752	GL50803_16453	Carbamate kinase	WB_chr2	0.01474
AS175_2567	AS98_2465	GL50803_4152	Hypothetical protein	WB_chr4	0.01472
AS175_824	AS98_789	GL50803_137619	RNA polymerase III subunit C11	WB_chr2	0.01472
AS175_1087	AS98_1042	GL50803_7350	Hypothetical protein	WB_chr2	0.01472
AS175_1575	AS98_1511	GL50803_10324	Ribulose-phosphate 3-epimerase	WB_chr3	0.01471
AS175_1597	AS98_1532	GL50803_14030	Hypothetical protein	WB_chr3	0.01471
AS175_3622	AS98_3483	GL50803_113865	Hypothetical protein	WB_chr5	0.01471
AS175_2334	AS98_2235	GL50803_86821	Protein 21.1	WB_chr4	0.0147
AS175_121	AS98_4858	GL50803_5462	Delta tubulin	WB_chr1	0.0147
AS175_1567	AS98_1503	GL50803_40863	Hypothetical protein	WB_chr3	0.01469
AS175_717	AS98_686	GL50803_9612	Hypothetical protein	WB_chr2	0.01469
AS175_538	AS98_514	GL50803_10261	Hypothetical protein	WB_chr1	0.01465
AS175_1135	AS98_1086	GL50803_17079	Hypothetical protein	WB_chr2	0.01465
AS175_4329	AS98_4714	GL50803_14327	Hypothetical protein	WB_chr5	0.01464
AS175_1910	AS98_1834	GL50803_17091	Exosome complex exonuclease, putative	WB_chr3	0.01464
AS175_2328	AS98_2229	GL50803_11965	Hypothetical protein	WB_chr4	0.01463
AS175_2929	AS98_2824	GL50803_17379	Protein 21.1	WB_chr4	0.01463
AS175_1378	AS98_1316	GL50803_17237	Hypothetical protein	WB_chr3	0.01463
AS175_1928	AS98_1853	GL50803_6617	Hypothetical protein	WB_chr3	0.01461
AS175_3924	AS98_3781	GL50803_3158	Hypothetical protein	WB_chr5	0.01461
AS175_1893	AS98_1817	GL50803_13608	Acetyl-CoA synthetase	WB_chr3	0.01459
AS175_2185	AS98_2093	GL50803_34094	Hypothetical protein	WB_chr4	0.01458
AS175_2897	AS98_2793	GL50803_12220	Hydrolase, putative	WB_chr4	0.01458
AS175_1234	AS98_1182	GL50803_95918	E3 ubiquitin ligase for Rad6p required for the ubiquitination of histone H2B	WB_chr3	0.01458
AS175_1730	AS98_1658	GL50803_7396	Hypothetical protein	WB_chr3	0.01458
AS175_711	AS98_680	GL50803_22504	Hypothetical protein	WB_chr2	0.01458
AS175_3949	AS98_4668	GL50803_102654	Hypothetical protein	WB_chr5	0.01458
AS175_1857	AS98_1783	GL50803_15559	PHD finger protein 15	WB_chr3	0.01457
AS175_565	AS98_539	GL50803_5910	Helicase-related protein	WB_chr1	0.01455
AS175_120	AS98_115	GL50803_16020	Hypothetical protein	WB_chr1	0.01453
AS175_2920	AS98_2816	GL50803_32861	Hypothetical protein	WB_chr4	0.01451
AS175_1487	AS98_1422	GL50803_4343	Zinc finger domain	WB_chr3	0.01451
AS175_1929	AS98_1854	GL50803_32606	Hypothetical protein	WB_chr3	0.0145
AS175_2485	AS98_2382	GL50803_91934	Hypothetical protein	WB_chr4	0.01449
AS175_1490	AS98_1425	GL50803_13606	Phosphatidylinositol-4-phosphate 5-kinase, putative	WB_chr3	0.01448
AS175_2535	AS98_2433	GL50803_5871	Developmentally regulated GTP-binding protein 1	WB_chr4	0.01447
AS175_2573	AS98_2471	GL50803_15873	Hypothetical protein	WB_chr4	0.01447
AS175_3559	AS98_3426	GL50803_8781	Yip paralog	WB_chr5	0.01447
AS175_4575	AS98_4374	GL50803_86431	Hypothetical protein	AACB02000067	0.01447
AS175_3420	AS98_3294	GL50803_13524	Phosphatase	WB_chr5	0.01446
AS175_870	AS98_834	GL50803_9834	Endonuclease/Exonuclease/phosphatase	WB_chr2	0.01446
AS175_1186	AS98_1135	GL50803_36783	Kinase, NEK	WB_chr2	0.01446
AS175_178	AS98_169	GL50803_16587	Kinase	WB_chr1	0.01445
AS175_1989	AS98_1911	GL50803_12057	Gamma tubulin ring complex	WB_chr4	0.01444
AS175_276	AS98_4869	GL50803_14071	Hypothetical protein	WB_chr1	0.01444
AS175_4085	AS98_3934	GL50803_25715	Hypothetical protein	WB_chr5	0.01444
AS175_1599	AS98_1534	GL50803_95717	Kinase, NEK	WB_chr3	0.01441
AS175_505	AS98_484	GL50803_17516	Cathepsin B precursor	WB_chr1	0.0144
AS175_2964	AS98_2856	GL50803_16247	Hypothetical protein	WB_chr4	0.01437
AS175_3064	AS98_4803	GL50803_4323	Hypothetical protein	WB_chr4	0.01437
AS175_1402	AS98_1340	GL50803_13231	Calmodulin	WB_chr3	0.01437
AS175_3474	AS98_3345	GL50803_16535	Tubulin specific chaperone E	WB_chr5	0.01437
AS175_1244	AS98_1190	GL50803_13354	Hypothetical protein	WB_chr3	0.01432
AS175_227	AS98_4864	GL50803_33513	Hypothetical protein	WB_chr1	0.01432
AS175_3651	AS98_3512	GL50803_114242	Hypothetical protein	WB_chr5	0.01432
AS175_1250	AS98_1196	GL50803_95880	Hypothetical protein	WB_chr3	0.01431
AS175_1113	AS98_1066	GL50803_9088	4-methyl-5-thiazole monophosphate biosynthesis enzyme	WB_chr2	0.01429
AS175_2172	AS98_2081	GL50803_17129	Hypothetical protein	WB_chr4	0.01427
AS175_3632	AS98_3493	GL50803_16127	Replication factor C, subunit 5	WB_chr5	0.01427
AS175_1181	AS98_1130	GL50803_14966	Hypothetical protein	WB_chr2	0.01426
AS175_1678	AS98_1606	GL50803_14584	Hypothetical protein	WB_chr3	0.01425
AS175_1632	AS98_1565	GL50803_14741	Protein 21.1	WB_chr3	0.01423
AS175_1129	AS98_4936	GL50803_36654	Hypothetical protein	WB_chr2	0.01423
AS175_424	AS98_407	GL50803_2107	Hypothetical protein	WB_chr1	0.0142
AS175_3897	AS98_3754	GL50803_8725	Hypothetical protein	WB_chr5	0.01419
AS175_3982	AS98_3838	GL50803_13947	Hypothetical protein	WB_chr5	0.01419
AS175_494	AS98_473	GL50803_14621	Hypothetical protein	WB_chr1	0.01418
AS175_886	AS98_849	GL50803_6254	Hypothetical protein	WB_chr2	0.01418
AS175_2579	AS98_4775	GL50803_13735	Protein 21.1	WB_chr4	0.01417
AS175_946	AS98_907	GL50803_7662	RNase L inhibitor	WB_chr2	0.01416
AS175_985	AS98_943	GL50803_22739	Hypothetical protein	WB_chr2	0.01416
AS175_2161	AS98_2071	GL50803_112428	Hypothetical protein	WB_chr4	0.01415
AS175_4428	AS98_4231	GL50803_10051	Hypothetical protein	WB_chr5	0.01414
AS175_4462	AS98_4264	GL50803_5536	Hypothetical protein	WB_chr5	0.01414
AS175_1982	AS98_1905	GL50803_94646	Hypothetical protein	WB_chr4	0.01414
AS175_3296	AS98_3173	GL50803_6556	Hypothetical protein	WB_chr5	0.01414
AS175_418	AS98_401	GL50803_9130	Histone methyltransferase HMT1	WB_chr1	0.01414
AS175_4653	AS98_4454	GL50803_12828	Hypothetical protein	AACB02000071	0.01414
AS175_3204	AS98_3084	GL50803_10027	Hypothetical protein	WB_chr5	0.01413
AS175_2358	AS98_2256	GL50803_6259	GA binding protein beta-1 chain	WB_chr4	0.0141
AS175_613	AS98_586	GL50803_14400	Hypothetical protein	WB_chr1	0.0141
AS175_657	AS98_628	GL50803_16863	Caffeine-induced death protein 1-like protein	WB_chr2	0.0141
AS175_1002	AS98_960	GL50803_11328	Hypothetical protein	WB_chr2	0.01409
AS175_3861	AS98_3720	GL50803_92095	Hypothetical protein	WB_chr5	0.01409
AS175_1506	AS98_1441	GL50803_6345	Hypothetical protein	WB_chr3	0.01408
AS175_1601	AS98_1536	GL50803_17190	Eukaryotic peptide chain release factor subunit 1	WB_chr3	0.01408
AS175_3908	AS98_3765	GL50803_101877	Hypothetical protein	WB_chr5	0.01408
AS175_1127	AS98_1080	GL50803_6509	Neurogenic locus notch-like protein	WB_chr2	0.01407
AS175_287	AS98_271	GL50803_112210	Hypothetical protein	WB_chr1	0.01406
AS175_3892	AS98_3749	GL50803_8733	Putative serine/threonine-protein kinase	WB_chr5	0.01405
AS175_4239	AS98_4062	GL50803_9751	Chaperone protein dnaJ	WB_chr5	0.01404
AS175_848	AS98_812	GL50803_26435	Hypothetical protein	WB_chr2	0.01404
AS175_4021	AS98_3875	GL50803_23694	Hypothetical protein	WB_chr5	0.014
AS175_1600	AS98_1535	GL50803_112348	Hypothetical protein	WB_chr3	0.01399
AS175_2578	AS98_2477	GL50803_101309	Hypothetical protein	WB_chr4	0.01398
AS175_161	AS98_155	GL50803_14818	Hypothetical protein	WB_chr1	0.01398
AS175_2357	AS98_4768	GL50803_90122	Hypothetical protein	WB_chr4	0.01397
AS175_4228	AS98_4056	GL50803_14284	Hypothetical protein with antisense transcription	WB_chr5	0.01395
AS175_4831	AS98_4790	GL50803_27918	Hypothetical protein	WB_chr4	0.01394
AS175_1440	AS98_1374	GL50803_12152	Kinase, NEK	WB_chr3	0.01394
AS175_87	AS98_84	GL50803_11867	Coiled-coil protein	WB_chr1	0.01394
AS175_633	AS98_604	GL50803_16833	Tenascin-like	WB_chr1	0.01394
AS175_3894	AS98_3751	GL50803_33863	Hypothetical protein	WB_chr5	0.01393
AS175_2608	AS98_2507	GL50803_19230	Hypothetical protein	WB_chr4	0.01392
AS175_3455	AS98_3328	GL50803_9718	RAS-related	WB_chr5	0.01391
AS175_656	AS98_4897	GL50803_14828	Hypothetical protein	WB_chr2	0.01391
AS175_939	AS98_900	GL50803_6330	Hypothetical protein	WB_chr2	0.01391
AS175_4210	AS98_4040	GL50803_13897	MCT-1 protein-like protein	WB_chr5	0.01391
AS175_4247	AS98_4067	GL50803_25235	Hypothetical protein	WB_chr5	0.0139
AS175_387	AS98_370	GL50803_1643	Hypothetical protein	WB_chr1	0.0139
AS175_2286	AS98_2186	GL50803_92983	Protein 21.1	WB_chr4	0.01389
AS175_3532	AS98_3400	GL50803_15339	Adaptor protein complex large chain subunit BetaA	WB_chr5	0.01388
AS175_472	AS98_454	GL50803_7411	Hypothetical protein	WB_chr1	0.01387
AS175_515	AS98_492	GL50803_22808	Histidyl-tRNA synthetase	WB_chr1	0.01386
AS175_2927	AS98_2823	GL50803_4532	Hypothetical protein	WB_chr4	0.01384
AS175_1381	AS98_1319	GL50803_17238	Hypothetical protein	WB_chr3	0.01383
AS175_110	AS98_105	GL50803_13836	Hypothetical protein	WB_chr1	0.01382
AS175_623	AS98_594	GL50803_10850	Hypothetical protein	WB_chr1	0.01382
AS175_2267	AS98_2170	GL50803_JH09	Hypothetical protein	WB_chr4	0.01381
AS175_375	AS98_357	GL50803_16708	Hypothetical protein	WB_chr1	0.01381
AS175_1519	AS98_1454	GL50803_114698	Hypothetical protein	WB_chr3	0.0138
AS175_551	AS98_526	GL50803_10832	Hypothetical protein	WB_chr1	0.0138
AS175_4265	AS98_4083	GL50803_39117	Hypothetical protein	WB_chr5	0.01379
AS175_550	AS98_525	GL50803_113143	Lipopolysaccharide-responsive and beige-like anchor protein	WB_chr1	0.01378
AS175_808	AS98_774	GL50803_95290	Hypothetical protein	WB_chr2	0.01378
AS175_868	AS98_832	GL50803_9829	CDP-diacylglycerol-inositol 3-phosphatidyltransferase	WB_chr2	0.01378
AS175_1882	AS98_1806	GL50803_10880	Hypothetical protein	WB_chr3	0.01377
AS175_517	AS98_494	GL50803_7748	VSP, putative	WB_chr1	0.01376
AS175_1097	AS98_1051	GL50803_89552	Hypothetical protein	WB_chr2	0.01376
AS175_1927	AS98_1852	GL50803_6616	RNA helicase, putative	WB_chr3	0.01374
AS175_3637	AS98_3498	GL50803_12942	Hypothetical protein	WB_chr5	0.01373
AS175_2055	AS98_1976	GL50803_16506	Hypothetical protein	WB_chr4	0.01371
AS175_3012	AS98_2903	GL50803_13924	Hypothetical protein	WB_chr4	0.01371
AS175_3684	AS98_3545	GL50803_16745	Axoneme-associated protein GASP-180	WB_chr5	0.01371
AS175_412	AS98_395	GL50803_16430	Hypothetical protein	WB_chr1	0.01369
AS175_4231	AS98_4058	GL50803_6735	Hypothetical protein	WB_chr5	0.01368
AS175_1399	AS98_1337	GL50803_3042	Hybrid cluster protein lateral transfer candidate	WB_chr3	0.01368
AS175_1189	AS98_1138	GL50803_96818	Hypothetical protein	WB_chr2	0.01367
AS175_373	AS98_355	GL50803_11495	Rab GDI	WB_chr1	0.01366
AS175_3937	AS98_3794	GL50803_4415	Hypothetical protein	WB_chr5	0.01363
AS175_2241	AS98_2145	GL50803_6015	Hypothetical protein	WB_chr4	0.01361
AS175_2263	AS98_2166	GL50803_9530	Hypothetical protein	WB_chr4	0.01361
AS175_2568	AS98_2466	GL50803_4151	Hypothetical protein	WB_chr4	0.01361
AS175_3653	AS98_3514	GL50803_6245	Hypothetical protein	WB_chr5	0.01361
AS175_1670	AS98_1598	GL50803_16475	Hypothetical protein	WB_chr3	0.01359
AS175_1498	AS98_1433	GL50803_10623	Phosphoenolpyruvate carboxykinase	WB_chr3	0.01358
AS175_484	AS98_4877	GL50803_26364	Hypothetical protein	WB_chr1	0.01358
AS175_1193	AS98_1142	GL50803_97741	Hypothetical protein	WB_chr2	0.01358
AS175_4201	AS98_4031	GL50803_12657	Hypothetical protein	WB_chr5	0.01358
AS175_1735	AS98_1663	GL50803_17315	Multidrug resistance ABC transporter ATP-binding and permease protein	WB_chr3	0.01357
AS175_722	AS98_691	GL50803_2754	Hypothetical protein	WB_chr2	0.01357
AS175_3887	AS98_3745	GL50803_1649	Hypothetical protein	WB_chr5	0.01357
AS175_1584	AS98_1519	GL50803_10311	Ornithine carbamoyltransferase	WB_chr3	0.01356
AS175_2552	AS98_2450	GL50803_11297	Hypothetical protein	WB_chr4	0.01354
AS175_3460	AS98_3332	GL50803_2509	Hypothetical protein	WB_chr5	0.01354
AS175_186	AS98_176	GL50803_16172	Actin related protein	WB_chr1	0.01354
AS175_4426	AS98_4229	GL50803_114787	Alpha-7.3 giardin	WB_chr5	0.01353
AS175_595	AS98_570	GL50803_10452	Hypothetical protein	WB_chr1	0.01353
AS175_1187	AS98_1136	GL50803_102963	tRNA 2-methylthioadenosine synthase	WB_chr2	0.01353
AS175_2088	AS98_2006	GL50803_13668	Hypothetical protein	WB_chr4	0.01352
AS175_328	AS98_311	GL50803_7511	HAM1 protein	WB_chr1	0.01352
AS175_3458	AS98_3330	GL50803_137718	Hypothetical protein	WB_chr5	0.01351
AS175_3865	AS98_3724	GL50803_14270	Dynein light chain	WB_chr5	0.01351
AS175_489	AS98_470	GL50803_8048	Hypothetical protein	WB_chr1	0.0135
AS175_769	AS98_737	complement(337322-342262)	Hypothetical protein	WB_chr2	0.0135
AS175_1190	AS98_1139	GL50803_14785	Socius	WB_chr2	0.0135
AS175_4086	AS98_3936	GL50803_16322	Neurogenic locus Notch protein precursor	WB_chr5	0.0135
AS175_41	AS98_40	GL50803_87472	Hypothetical protein	WB_chr1	0.01349
AS175_3770	AS98_3631	GL50803_14872	Protein 21.1	WB_chr5	0.01349
AS175_1624	AS98_1557	GL50803_137747	Hypothetical protein	WB_chr3	0.01348
AS175_520	AS98_497	GL50803_3117	Hypothetical protein	WB_chr1	0.01347
AS175_3655	AS98_3516	GL50803_24423	Hypothetical protein	WB_chr5	0.01347
AS175_4074	AS98_3925	GL50803_7234	Hypothetical protein	WB_chr5	0.01346
AS175_1512	AS98_1447	GL50803_8983	Protein 21.1	WB_chr3	0.01345
AS175_1054	AS98_1009	GL50803_29630	Hypothetical protein	WB_chr2	0.01345
AS175_1589	AS98_1524	GL50803_16936	High cysteine membrane protein EGF-like	WB_chr3	0.01344
AS175_1707	AS98_1635	GL50803_14290	Hypothetical protein	WB_chr3	0.01344
AS175_861	AS98_825	GL50803_21367	Hypothetical protein	WB_chr2	0.01344
AS175_1098	AS98_1052	GL50803_16601	Hypothetical protein	WB_chr2	0.01344
AS175_116	AS98_111	GL50803_87446	ABC transporter family protein	WB_chr1	0.01343
AS175_4857	AS98_951	GL50803_29490	Copine I	WB_chr2	0.01343
AS175_3031	AS98_2922	GL50803_10950	Protein 21.1	WB_chr4	0.01342
AS175_1650	AS98_1581	GL50803_33020	Hypothetical protein	WB_chr3	0.01342
AS175_2601	AS98_2500	GL50803_9565	Hypothetical protein	WB_chr4	0.01341
AS175_539	AS98_4885	GL50803_10260	Hypothetical protein	WB_chr1	0.01341
AS175_1254	AS98_1200	GL50803_32741	TAR RNA loop binding protein, putative	WB_chr3	0.0134
AS175_2315	AS98_2216	GL50803_17591	Hypothetical protein	WB_chr4	0.01339
AS175_3047	AS98_2937	GL50803_16779	Cathepsin B precursor	WB_chr4	0.01339
AS175_650	AS98_621	GL50803_16861	Hypothetical protein	WB_chr2	0.01339
AS175_458	AS98_440	GL50803_14960	Hypothetical protein	WB_chr1	0.01338
AS175_3615	AS98_4655	GL50803_113871	Hypothetical protein	WB_chr5	0.01338
AS175_3910	AS98_3767	GL50803_32419	Hypothetical protein	WB_chr5	0.01338
AS175_1521	AS98_1456	GL50803_6589	Protein 21.1	WB_chr3	0.01336
AS175_4824	AS98_4759	GL50803_27696	Hypothetical protein	WB_chr4	0.01333
AS175_2490	AS98_2387	GL50803_13437	Protein 21.1	WB_chr4	0.01333
AS175_1736	AS98_1664	GL50803_27713	Hypothetical protein	WB_chr3	0.01333
AS175_4847	AS98_328	GL50803_14637	Hypothetical protein	WB_chr1	0.01333
AS175_1277	AS98_1221	GL50803_16544	Hypothetical protein	WB_chr3	0.01332
AS175_4425	AS98_4228	GL50803_10055	DNA-directed RNA polymerase subunit D	WB_chr5	0.01331
AS175_2135	AS98_2048	GL50803_32766	Hypothetical protein	WB_chr4	0.01331
AS175_590	AS98_565	GL50803_10444	Hypothetical protein	WB_chr1	0.01331
AS175_1205	AS98_1154	GL50803_8350	Kinase, NEK	WB_chr2	0.01331
AS175_4031	AS98_3884	GL50803_17205	5' nucleotidase family protein	WB_chr5	0.01331
AS175_1963	AS98_1887	GL50803_5425	TMP-1 protein	WB_chr4	0.0133
AS175_516	AS98_493	GL50803_7751	Hypothetical protein	WB_chr1	0.0133
AS175_4100	AS98_3947	GL50803_16765	Kinase, NEK	WB_chr5	0.01328
AS175_1319	AS98_1260	GL50803_13964	Kinase, NEK	WB_chr3	0.01327
AS175_135	AS98_129	GL50803_16677	Hypothetical protein	WB_chr1	0.01327
AS175_2453	AS98_2350	GL50803_15280	Hypothetical protein	WB_chr4	0.01326
AS175_1622	AS98_1555	GL50803_11885	Phosphatase 1 regulatory subunit, putative	WB_chr3	0.01326
AS175_1815	AS98_1741	GL50803_5987	Hypothetical protein	WB_chr3	0.01326
AS175_601	AS98_575	GL50803_10460	Hypothetical protein	WB_chr1	0.01326
AS175_1088	AS98_4933	GL50803_7349	Hypothetical protein	WB_chr2	0.01324
AS175_2208	AS98_2113	GL50803_15164	ATP-binding protein	WB_chr4	0.01323
AS175_537	AS98_4884	GL50803_17508	Coiled-coil protein	WB_chr1	0.01323
AS175_2703	AS98_2601	GL50803_4078	Hypothetical protein	WB_chr4	0.01322
AS175_938	AS98_899	GL50803_14174	Glutamate-rich WD-repeat protein	WB_chr2	0.01322
AS175_3396	AS98_3269	GL50803_103164	H-SHIPPO 1	WB_chr5	0.01321
AS175_948	AS98_909	GL50803_7664	IFT complex B protein, dyf-6	WB_chr2	0.01321
AS175_632	AS98_603	GL50803_2101	Cytidine deaminase	WB_chr1	0.0132
AS175_980	AS98_938	GL50803_112063	Hypothetical protein	WB_chr2	0.0132
AS175_2204	AS98_2109	GL50803_102170	Hypothetical protein	WB_chr4	0.01319
AS175_1011	AS98_968	GL50803_13227	Hypothetical protein	WB_chr2	0.01319
AS175_2540	AS98_2438	GL50803_24528	Hypothetical protein	WB_chr4	0.01318
AS175_581	AS98_556	GL50803_3855	Hypothetical protein	WB_chr1	0.01316
AS175_1799	AS98_1725	GL50803_93356	Hypothetical protein	WB_chr3	0.01315
AS175_4659	AS98_4460	GL50803_14347	Hypothetical protein	AACB02000071	0.01314
AS175_783	AS98_750	GL50803_3147	Protein 21.1	WB_chr2	0.01312
AS175_630	AS98_601	GL50803_10840	DNA-directed RNA polymerases I and III 16 kDa polypeptide	WB_chr1	0.01311
AS175_1192	AS98_1141	GL50803_14786	Kinase, NEK-frag	WB_chr2	0.01311
AS175_3036	AS98_2928	GL50803_1383	Hypothetical protein	WB_chr4	0.0131
AS175_3903	AS98_3760	GL50803_24321	Kinase, NEK	WB_chr5	0.01309
AS175_2325	AS98_2226	GL50803_11960	Hypothetical protein	WB_chr4	0.01308
AS175_2561	AS98_2459	GL50803_3307	Hypothetical protein	WB_chr4	0.01308
AS175_4226	AS98_4054	GL50803_88888	Hypothetical protein	WB_chr5	0.01305
AS175_2380	AS98_2278	GL50803_9487	Kinase	WB_chr4	0.01305
AS175_1549	AS98_1485	GL50803_15432	Hypothetical protein	WB_chr3	0.01301
AS175_586	AS98_561	GL50803_32786	Coiled-coil protein	WB_chr1	0.01301
AS175_3959	AS98_3816	GL50803_14642	Hypothetical protein	WB_chr5	0.013
AS175_4261	AS98_4079	GL50803_7760	Sentrin	WB_chr5	0.01299
AS175_2495	AS98_2392	GL50803_5374	Tubulin specific chaperone B	WB_chr4	0.01298
AS175_1838	AS98_1764	GL50803_3531	HZGJ	WB_chr3	0.01298
AS175_3697	AS98_3558	GL50803_7203	Guanylate kinase	WB_chr5	0.01297
AS175_3402	AS98_3275	GL50803_9807	Hypothetical protein	WB_chr5	0.01296
AS175_4315	AS98_4130	GL50803_9336	Hypothetical protein	WB_chr5	0.01295
AS175_2932	AS98_2827	GL50803_17378	Kinase	WB_chr4	0.01295
AS175_1504	AS98_1439	GL50803_102893	Protein 21.1	WB_chr3	0.01295
AS175_3899	AS98_3756	GL50803_14768	Hypothetical protein	WB_chr5	0.01295
AS175_4449	AS98_4252	GL50803_15587	Protein 21.1	WB_chr5	0.01294
AS175_1572	AS98_1508	GL50803_10330	Tenascin precursor	WB_chr3	0.01294
AS175_3479	AS98_3350	GL50803_16537	Protein 21.1	WB_chr5	0.01294
AS175_415	AS98_398	GL50803_32828	Hypothetical protein	WB_chr1	0.01294
AS175_4383	AS98_4193	GL50803_7190	Hypothetical protein	WB_chr5	0.01293
AS175_1361	AS98_1300	GL50803_14117	Hypothetical protein	WB_chr3	0.01292
AS175_4051	AS98_3902	GL50803_11218	Inositol hexakisphosphate kinase	WB_chr5	0.01292
AS175_3019	AS98_2910	GL50803_16521	Alpha-snap	WB_chr4	0.01291
AS175_3428	AS98_3302	GL50803_6492	Hypothetical protein	WB_chr5	0.01291
AS175_1821	AS98_1747	GL50803_14216	Kinase, NEK	WB_chr3	0.01291
AS175_4828	AS98_4776	GL50803_14573	Tenascin-X	WB_chr4	0.0129
AS175_3478	AS98_3349	GL50803_33674	Hypothetical protein	WB_chr5	0.0129
AS175_285	AS98_269	GL50803_17347	Hypothetical protein	WB_chr1	0.0129
AS175_621	AS98_4894	GL50803_10853	Hypothetical protein	WB_chr1	0.0129
AS175_3745	AS98_3608	GL50803_15475	High cysteine membrane protein Group 2	WB_chr5	0.0129
AS175_2710	AS98_2608	GL50803_2972	Hypothetical protein	WB_chr4	0.01289
AS175_2748	AS98_2646	GL50803_15127	Deoxyribose-phosphate aldolase lateral transfer candidate	WB_chr4	0.01289
AS175_1424	AS98_1359	GL50803_5613	Hypothetical protein	WB_chr3	0.01289
AS175_1485	AS98_1420	GL50803_4341	Hypothetical protein	WB_chr3	0.01289
AS175_284	AS98_268	GL50803_94150	Hypothetical protein	WB_chr1	0.01289
AS175_2016	AS98_4742	GL50803_12105	Hypothetical protein	WB_chr4	0.01287
AS175_1845	AS98_1771	GL50803_13800	Hypothetical protein	WB_chr3	0.01287
AS175_765	AS98_733	GL50803_8942	Hypothetical protein	WB_chr2	0.01284
AS175_1582	AS98_1517	GL50803_16940	Hypothetical protein	WB_chr3	0.01283
AS175_3682	AS98_3543	GL50803_8921	Set-2, putative	WB_chr5	0.01283
AS175_1969	AS98_1892	GL50803_1770	DRL1 protein	WB_chr4	0.01282
AS175_2211	AS98_2116	GL50803_29140	Hypothetical protein	WB_chr4	0.01282
AS175_3096	AS98_4810	GL50803_12885	Hypothetical protein	WB_chr4	0.01282
AS175_1275	AS98_1219	GL50803_31671	Ribosomal polymerase II subunit RPB7	WB_chr3	0.01282
AS175_3891	AS98_3748	GL50803_28620	Hypothetical protein	WB_chr5	0.01282
AS175_294	AS98_278	GL50803_4548	Pumilio-family RNA-binding protein, putative	WB_chr1	0.01281
AS175_4192	AS98_4024	GL50803_6288	Ubiquitin-activating enzyme E1 1	WB_chr5	0.01281
AS175_589	AS98_564	GL50803_37161	Hypothetical protein	WB_chr1	0.0128
AS175_916	AS98_878	GL50803_137734	Hypothetical protein	WB_chr2	0.0128
AS175_19	AS98_19	GL50803_94534	Hypothetical protein	WB_chr1	0.01278
AS175_1132	AS98_1084	GL50803_5474	Hypothetical protein	WB_chr2	0.01278
AS175_1416	AS98_1351	GL50803_32509	Hypothetical protein	WB_chr3	0.01277
AS175_2904	AS98_2800	GL50803_12231	Hypothetical protein	WB_chr4	0.01276
AS175_1136	AS98_1087	GL50803_17080	Hypothetical protein	WB_chr2	0.01275
AS175_3733	AS98_3596	GL50803_17549	Hypothetical protein	WB_chr5	0.01275
AS175_2484	AS98_2381	GL50803_2155	Hypothetical protein	WB_chr4	0.01274
AS175_2733	AS98_2630	GL50803_91187	Hypothetical protein	WB_chr4	0.01273
AS175_2883	AS98_2779	GL50803_4383	Protein 21.1	WB_chr4	0.01273
AS175_3399	AS98_3272	complement(656325-656744)	Ribosomal protein S19e	WB_chr5	0.01273
AS175_1453	AS98_1387	GL50803_14180	Hypothetical protein	WB_chr3	0.01273
AS175_280	AS98_264	GL50803_94143	Hypothetical protein	WB_chr1	0.01273
AS175_611	AS98_584	GL50803_7243	Encystation-specific secretory granule protein-1	WB_chr1	0.01273
AS175_701	AS98_671	149482-151161	Hypothetical protein	WB_chr2	0.01273
AS175_2455	AS98_2352	GL50803_10764	Hypothetical protein	WB_chr4	0.01272
AS175_1528	AS98_1463	GL50803_5845	Ribosomal protein S8	WB_chr3	0.01272
AS175_2356	AS98_2255	GL50803_15991	Hypothetical protein	WB_chr4	0.0127
AS175_3692	AS98_3553	GL50803_16747	Rrm3p helicase	WB_chr5	0.0127
AS175_2074	AS98_1994	GL50803_22291	Hypothetical protein	WB_chr4	0.01269
AS175_401	AS98_4874	GL50803_15412	Protein 21.1	WB_chr1	0.01269
AS175_4382	AS98_4192	GL50803_7188	Hypothetical protein	WB_chr5	0.01268
AS175_1959	AS98_1884	GL50803_11356	Hypothetical protein	WB_chr4	0.01268
AS175_2309	AS98_2209	GL50803_11930	Retinoic acid induced 17-like protein	WB_chr4	0.01268
AS175_2366	AS98_2264	GL50803_9365	Kinase, NEK	WB_chr4	0.01268
AS175_3026	AS98_2917	GL50803_10939	Hypothetical protein	WB_chr4	0.01268
AS175_4601	AS98_4948	GL50803_137706	Kinase, NEK	AACB02000072	0.01268
AS175_2615	AS98_2514	GL50803_8691	tRNA methyltransferase subunit, putative	WB_chr4	0.01267
AS175_988	AS98_946	GL50803_13269	Hypothetical protein	WB_chr2	0.01267
AS175_4303	AS98_4118	GL50803_14544	Hypothetical protein	WB_chr5	0.01266
AS175_3394	AS98_3267	GL50803_40783	Hypothetical protein	WB_chr5	0.01266
AS175_449	AS98_432	GL50803_4579	Hypothetical protein	WB_chr1	0.01266
AS175_3833	AS98_3694	GL50803_32041	Hypothetical protein	WB_chr5	0.01265
AS175_999	AS98_957	GL50803_15399	Hypothetical protein	WB_chr2	0.01264
AS175_4301	AS98_4116	GL50803_14546	Phosphoglycolate phosphatase	WB_chr5	0.01263
AS175_3298	AS98_3175	GL50803_6558	Hypothetical protein	WB_chr5	0.01263
AS175_1283	AS98_1227	GL50803_7800	Hypothetical protein	WB_chr3	0.01263
AS175_1550	AS98_1486	GL50803_11551	Hypothetical protein	WB_chr3	0.01263
AS175_1184	AS98_1133	GL50803_102961	ENC6 protein	WB_chr2	0.01263
AS175_937	AS98_898	GL50803_17389	SUA5 protein	WB_chr2	0.01262
AS175_2602	AS98_2501	GL50803_14987	Hypothetical protein	WB_chr4	0.01261
AS175_1618	AS98_1552	GL50803_11895	Hypothetical protein	WB_chr3	0.01261
AS175_607	AS98_580	GL50803_91643	26S proteasome regulatory subunit, putative	WB_chr1	0.01261
AS175_199	AS98_189	GL50803_33769	NADH oxidase lateral transfer candidate	WB_chr1	0.0126
AS175_475	AS98_457	GL50803_5657	Hypothetical protein	WB_chr1	0.0126
AS175_3749	AS98_3612	GL50803_15473	Hypothetical protein	WB_chr5	0.0126
AS175_3453	AS98_3326	GL50803_9720	Protein 21.1	WB_chr5	0.01258
AS175_874	AS98_837	GL50803_5806	Protein 21.1	WB_chr2	0.01257
AS175_2181	AS98_2089	GL50803_14213	Hypothetical protein	WB_chr4	0.01256
AS175_119	AS98_114	GL50803_5458	Hypothetical protein	WB_chr1	0.01256
AS175_4045	AS98_3898	GL50803_92645	5' nucleotidase family protein	WB_chr5	0.01256
AS175_2493	AS98_2390	GL50803_17006	Hypothetical protein	WB_chr4	0.01255
AS175_1818	AS98_1744	GL50803_16751	Hypothetical protein	WB_chr3	0.01255
AS175_4648	AS98_4449	GL50803_2351	Protein 21.1	AACB02000071	0.01255
AS175_3611	AS98_3473	GL50803_14626	Oxidoreductase, short chain dehydrogenase/reductase family	WB_chr5	0.01255
AS175_3871	AS98_3730	GL50803_6625	Hypothetical protein	WB_chr5	0.01255
AS175_429	AS98_412	GL50803_4259	Hypothetical protein	WB_chr1	0.01253
AS175_640	AS98_611	GL50803_41795	Hypothetical protein	WB_chr1	0.01253
AS175_4485	AS98_4287	GL50803_15232	Protein 21.1	WB_chr5	0.01252
AS175_2034	AS98_1954	GL50803_15041	Hypothetical protein, enzyme with a TIM-barrel fold	WB_chr4	0.01252
AS175_1750	AS98_1677	GL50803_6436	Guanine phosphoribosyltransferase	WB_chr3	0.01252
AS175_300	AS98_284	GL50803_5890	Hypothetical protein	WB_chr1	0.0125
AS175_3572	AS98_3437	GL50803_28526	Hypothetical protein	WB_chr5	0.0125
AS175_4119	AS98_4681	GL50803_2616	Hypothetical protein	WB_chr5	0.0125
AS175_4476	AS98_4278	GL50803_10522	Hypothetical protein	WB_chr5	0.01249
AS175_1134	AS98_1085	GL50803_5468	Protein 21.1	WB_chr2	0.01249
AS175_1924	AS98_1849	GL50803_115239	Translation initiation factor IF-2, putative	WB_chr3	0.01248
AS175_283	AS98_267	GL50803_13528	Sec1 vATPase	WB_chr1	0.01247
AS175_4594	AS98_4396	GL50803_13653	Hypothetical protein	AACB02000072	0.01247
AS175_3243	AS98_3122	GL50803_10091	Ribosomal protein L23	WB_chr5	0.01246
AS175_1847	AS98_1773	GL50803_4985	Hypothetical protein	WB_chr3	0.01246
AS175_2262	AS98_2165	GL50803_14975	Phosphatidylinositol-glycan biosynthesis, class O protein	WB_chr4	0.01244
AS175_3438	AS98_3312	GL50803_14856	Signal recognition particle receptor	WB_chr5	0.01244
AS175_2101	AS98_2018	GL50803_17256	Hypothetical protein	WB_chr4	0.01243
AS175_2746	AS98_2644	GL50803_10148	Nucleoside-diphosphate-sugar epimerases	WB_chr4	0.01243
AS175_1726	AS98_1654	GL50803_95530	Hypothetical protein	WB_chr3	0.01243
AS175_72	AS98_69	GL50803_14746	Hypothetical protein	WB_chr1	0.01243
AS175_853	AS98_817	GL50803_91463	Hypothetical protein	WB_chr2	0.01243
AS175_4862	AS98_4938	GL50803_113673	Hypothetical protein	WB_chr2	0.01243
AS175_4243	AS98_4705	GL50803_16720	Hypothetical protein	WB_chr5	0.01242
AS175_1802	AS98_1728	GL50803_15137	Hypothetical protein	WB_chr3	0.01242
AS175_3503	AS98_3373	GL50803_2217	Hypothetical protein	WB_chr5	0.01242
AS175_945	AS98_906	GL50803_7661	Hypothetical protein	WB_chr2	0.01241
AS175_3730	AS98_3593	GL50803_9239	Nif3-related protein	WB_chr5	0.01241
AS175_2795	AS98_2692	GL50803_15445	Hypothetical protein	WB_chr4	0.0124
AS175_376	AS98_358	GL50803_11488	Hypothetical protein	WB_chr1	0.0124
AS175_3549	AS98_3416	GL50803_35428	Valine-tRNA ligase	WB_chr5	0.0124
AS175_3774	AS98_3635	GL50803_9118	Hypothetical protein	WB_chr5	0.0124
AS175_4044	AS98_3897	GL50803_11209	Cathepsin L precursor	WB_chr5	0.0124
AS175_2098	AS98_4746	GL50803_13777	Cell division control protein 48	WB_chr4	0.01239
AS175_3440	AS98_3314	GL50803_14857	Hypothetical protein	WB_chr5	0.01239
AS175_1832	AS98_1758	GL50803_14604	Nucleotide-binding protein 1	WB_chr3	0.01239
AS175_1842	AS98_1768	GL50803_16159	Hypothetical protein	WB_chr3	0.01239
AS175_996	AS98_954	GL50803_15397	Kinase, CMGC CDK	WB_chr2	0.01239
AS175_3741	AS98_3604	GL50803_15478	Hypothetical protein	WB_chr5	0.01239
AS175_4326	AS98_4140	GL50803_18713	U6 snRNA-associated Sm-like protein LSm2, putative	WB_chr5	0.01238
AS175_1551	AS98_1487	GL50803_16803	Hypothetical protein	WB_chr3	0.01238
AS175_4220	AS98_4049	GL50803_16650	Kinesin-4	WB_chr5	0.01237
AS175_2416	AS98_2312	GL50803_15184	Protein 21.1	WB_chr4	0.01237
AS175_1556	AS98_1492	GL50803_11560	Hypothetical protein	WB_chr3	0.01237
AS175_2316	AS98_2217	GL50803_15537	Hypothetical protein	WB_chr4	0.01236
AS175_3708	AS98_3570	GL50803_23235	Axoneme-associated protein GASP-180	WB_chr5	0.01236
AS175_2206	AS98_2111	GL50803_17140	Hypothetical protein	WB_chr4	0.01235
AS175_2926	AS98_2822	GL50803_104087	VSP, putative	WB_chr4	0.01235
AS175_3386	AS98_3259	GL50803_90950	ATP-dependent RNA helicase	WB_chr5	0.01234
AS175_3407	AS98_3280	GL50803_15049	Kinase, NEK	WB_chr5	0.01234
AS175_2961	AS98_4794	GL50803_16246	Prostate cancer susceptibility protein-like protein	WB_chr4	0.01233
AS175_1877	AS98_1801	GL50803_16923	Hypothetical protein	WB_chr3	0.01233
AS175_4102	AS98_3949	GL50803_16766	Lysyl-tRNA synthetase	WB_chr5	0.01233
AS175_3488	AS98_3359	GL50803_4767	Protein 21.1	WB_chr5	0.01232
AS175_4853	AS98_622	GL50803_5610	Hypothetical protein	WB_chr2	0.01232
AS175_4188	AS98_4020	GL50803_6292	Hypothetical protein	WB_chr5	0.01232
AS175_4277	AS98_4094	GL50803_32668	Hypothetical protein	WB_chr5	0.01231
AS175_2596	AS98_2495	GL50803_14983	Cathepsin L precursor	WB_chr4	0.01231
AS175_1694	AS98_1622	GL50803_7723	Hypothetical protein	WB_chr3	0.01231
AS175_477	AS98_459	GL50803_14002	Hypothetical protein	WB_chr1	0.01231
AS175_1188	AS98_1137	GL50803_678	5'-3' deoxyribonucleotidase, putative	WB_chr2	0.01231
AS175_3005	AS98_2897	GL50803_8359	Hypothetical protein	WB_chr4	0.0123
AS175_1207	AS98_1156	GL50803_8348	Hypothetical protein	WB_chr2	0.0123
AS175_849	AS98_813	GL50803_16889	Kinase, NEK-GL-like	WB_chr2	0.01227
AS175_3905	AS98_3762	GL50803_4266	Hypothetical protein	WB_chr5	0.01227
AS175_187	AS98_177	460198-461721	Hypothetical protein	WB_chr1	0.01226
AS175_789	AS98_756	GL50803_8501	Hypothetical protein	WB_chr2	0.01226
AS175_451	AS98_433	GL50803_9485	Hypothetical protein	WB_chr1	0.01225
AS175_674	AS98_4901	GL50803_114216	Hypothetical protein	WB_chr2	0.01225
AS175_1007	AS98_965	GL50803_17404	Hypothetical protein	WB_chr2	0.01225
AS175_872	AS98_4919	GL50803_16604	Hypothetical protein	WB_chr2	0.01224
AS175_1536	AS98_1471	GL50803_6306	Hypothetical protein	WB_chr3	0.01223
AS175_4187	AS98_4019	GL50803_6294	Hypothetical protein	WB_chr5	0.01222
AS175_1473	AS98_1408	GL50803_103074	Acid phosphatase, putative	WB_chr3	0.01221
AS175_906	AS98_868	GL50803_16217	UDP-N-acetylglucosamine pyrophosphorylase	WB_chr2	0.01221
AS175_3235	AS98_3114	GL50803_15109	Hypothetical protein	WB_chr5	0.01221
AS175_1594	AS98_1529	GL50803_27614	Ribose 5-phosphate isomerase	WB_chr3	0.0122
AS175_122	AS98_117	GL50803_35140	Hypothetical protein	WB_chr1	0.0122
AS175_1151	AS98_4939	GL50803_16167	Kinase, NEK	WB_chr2	0.0122
AS175_2230	AS98_2134	GL50803_3386	Hypothetical 59.1 kDa protein in RPOA3 5 prime region	WB_chr4	0.01219
AS175_288	AS98_272	GL50803_8528	Hypothetical protein	WB_chr1	0.01219
AS175_509	AS98_487	GL50803_8243	Hypothetical protein	WB_chr1	0.01219
AS175_3660	AS98_3521	GL50803_24425	Hypothetical protein	WB_chr5	0.01219
AS175_1990	AS98_1912	GL50803_12058	Hypothetical protein	WB_chr4	0.01218
AS175_3065	AS98_2951	GL50803_4322	Kinase, NEK-like	WB_chr4	0.01218
AS175_1587	AS98_1522	GL50803_4837	Hypothetical protein	WB_chr3	0.01218
AS175_1245	AS98_1191	GL50803_95895	ZipA	WB_chr3	0.01217
AS175_1861	AS98_1787	GL50803_15555	ATP-dependent RNA helicase	WB_chr3	0.01217
AS175_3693	AS98_3554	GL50803_7207	Hypothetical protein	WB_chr5	0.01217
AS175_2566	AS98_2464	GL50803_26988	Hypothetical protein	WB_chr4	0.01216
AS175_42	AS98_41	GL50803_4026	Alpha-19 giardin	WB_chr1	0.01216
AS175_1940	AS98_1865	GL50803_10241	Hypothetical protein	WB_chr3	0.01215
AS175_873	AS98_836	GL50803_16605	ABC transporter family protein	WB_chr2	0.01215
AS175_3333	AS98_3209	GL50803_1902	Hypothetical protein	WB_chr5	0.01214
AS175_1216	AS98_1165	GL50803_11638	Topoisomerase I-related protein	WB_chr3	0.01214
AS175_2270	AS98_4762	GL50803_17579	Inositol-3-phosphate synthase	WB_chr4	0.01213
AS175_1001	AS98_959	GL50803_11327	Hypothetical protein	WB_chr2	0.01213
AS175_361	AS98_343	GL50803_9846	Hypothetical protein	WB_chr1	0.01212
AS175_2364	AS98_2262	GL50803_9368	Pyruvate-formate lyase-activating enzyme lateral transfer candidate	WB_chr4	0.01211
AS175_733	AS98_701	GL50803_17298	Hypothetical protein	WB_chr2	0.01211
AS175_3591	AS98_3453	GL50803_16355	Protein 21.1	WB_chr5	0.01211
AS175_3237	AS98_3116	GL50803_15110	Hypothetical protein	WB_chr5	0.0121
AS175_3278	AS98_3156	GL50803_9036	Hypothetical protein	WB_chr5	0.0121
AS175_1840	AS98_1766	GL50803_3528	Hypothetical protein	WB_chr3	0.0121
AS175_3914	AS98_3771	GL50803_6679	Hypothetical protein	WB_chr5	0.0121
AS175_608	AS98_581	GL50803_14401	Hypothetical protein	WB_chr1	0.01209
AS175_653	AS98_625	GL50803_39312	Midasin	WB_chr2	0.01209
AS175_3715	AS98_3577	GL50803_33434	Hypothetical protein	WB_chr5	0.01209
AS175_1322	AS98_1263	GL50803_5553	Kinase, NEK	WB_chr3	0.01208
AS175_1015	AS98_972	GL50803_17407	Hypothetical protein	WB_chr2	0.01208
AS175_3845	AS98_3705	GL50803_26917	Hypothetical protein	WB_chr5	0.01208
AS175_4497	AS98_4298	GL50803_13774	Hypothetical protein	WB_chr5	0.01207
AS175_1390	AS98_1328	GL50803_14835	Kinase, NEK	WB_chr3	0.01207
AS175_689	AS98_660	GL50803_103887	Dicer	WB_chr2	0.01207
AS175_4138	AS98_3971	GL50803_101948	Hypothetical protein	WB_chr5	0.01207
AS175_1811	AS98_1737	GL50803_33689	Dipeptidyl-peptidase III	WB_chr3	0.01206
AS175_1513	AS98_1448	GL50803_8982	hemagglutinin protein-like protein	WB_chr3	0.01205
AS175_721	AS98_690	GL50803_92246	Cation-transporting ATPase 2, putative	WB_chr2	0.01203
AS175_1968	AS98_1891	GL50803_17482	TCP-1 chaperonin subunit alpha	WB_chr4	0.01202
AS175_1380	AS98_1318	GL50803_17239	ATP-dependent RNA helicase	WB_chr3	0.01201
AS175_3084	AS98_4806	GL50803_16869	Hypothetical protein	WB_chr4	0.012
AS175_692	AS98_663	GL50803_221691	Histone methyltransferase HMT2	WB_chr2	0.012
AS175_4662	AS98_4463	GL50803_33870	Hypothetical protein	AACB02000071	0.012
AS175_1407	AS98_1344	GL50803_4912	Kinase, NEK	WB_chr3	0.01199
AS175_498	AS98_477	GL50803_8063	Hypothetical protein	WB_chr1	0.01199
AS175_124	AS98_119	GL50803_16679	Hypothetical protein	WB_chr1	0.01198
AS175_4114	AS98_3960	GL50803_4018	Hypothetical protein	WB_chr5	0.01197
AS175_2193	AS98_2101	GL50803_17145	Hypothetical protein	WB_chr4	0.01196
AS175_1886	AS98_1810	GL50803_10885	4-alpha-glucanotransferase, amylo-alpha-1,6-glucosidase	WB_chr3	0.01196
AS175_71	AS98_68	GL50803_8616	Hypothetical protein	WB_chr1	0.01196
AS175_1693	AS98_1621	GL50803_16596	Hypothetical protein	WB_chr3	0.01195
AS175_1734	AS98_1662	GL50803_17314	Hypothetical protein	WB_chr3	0.01195
AS175_591	AS98_566	GL50803_15213	Hypothetical protein	WB_chr1	0.01195
AS175_3751	AS98_3614	GL50803_11684	Leucine-rich repeat protein	WB_chr5	0.01194
AS175_2689	AS98_2587	GL50803_17439	Hypothetical protein	WB_chr4	0.01193
AS175_3444	AS98_3318	GL50803_17284	Protein 21.1	WB_chr5	0.01193
AS175_113	AS98_108	GL50803_5116	Hypothetical protein	WB_chr1	0.01193
AS175_2067	AS98_1987	GL50803_16502	Hypothetical protein	WB_chr4	0.01192
AS175_47	AS98_46	GL50803_24695	Hypothetical protein	WB_chr1	0.01191
AS175_4418	AS98_4221	GL50803_17224	Alpha-SNAP, putative	WB_chr5	0.0119
AS175_3292	AS98_3169	GL50803_16085	Hypothetical protein	WB_chr5	0.0119
AS175_2320	AS98_2221	GL50803_11951	Hypothetical protein	WB_chr4	0.0119
AS175_1420	AS98_1355	GL50803_17627	Hypothetical protein	WB_chr3	0.0119
AS175_3195	AS98_3075	GL50803_96605	Hypothetical protein	WB_chr5	0.0119
AS175_2000	AS98_1922	GL50803_15569	Hypothetical protein	WB_chr4	0.01188
AS175_2166	AS98_2076	GL50803_101189	Hypothetical protein	WB_chr4	0.01188
AS175_2173	AS98_2082	GL50803_6452	Hypothetical protein	WB_chr4	0.01188
AS175_495	AS98_474	GL50803_8058	Hypothetical protein	WB_chr1	0.01188
AS175_766	AS98_734	GL50803_137739	Hypothetical protein	WB_chr2	0.01188
AS175_2997	AS98_2889	GL50803_104186	Hypothetical protein	WB_chr4	0.01187
AS175_1348	AS98_1288	GL50803_6184	Branched-chain amino acid aminotransferase lateral transfer candidate	WB_chr3	0.01187
AS175_445	AS98_428	GL50803_15956	WD-40 repeat protein	WB_chr1	0.01187
AS175_1442	AS98_1376	GL50803_3073	Hypothetical protein	WB_chr3	0.01186
AS175_1510	AS98_1445	GL50803_34906	Hypothetical protein	WB_chr3	0.01186
AS175_1835	AS98_1761	GL50803_7990	Translation elongation factor	WB_chr3	0.01186
AS175_89	AS98_86	GL50803_22573	Hypothetical protein	WB_chr1	0.01186
AS175_1449	AS98_1383	GL50803_14181	Spindle pole protein, putative	WB_chr3	0.01185
AS175_1558	AS98_1494	GL50803_11563	Hypothetical protein	WB_chr3	0.01185
AS175_871	AS98_835	GL50803_9835	Hypothetical protein	WB_chr2	0.01185
AS175_1118	AS98_1071	GL50803_14864	Hypothetical protein	WB_chr2	0.01185
AS175_3864	AS98_3723	GL50803_6666	Hypothetical protein	WB_chr5	0.01185
AS175_1296	AS98_1240	GL50803_33022	Hypothetical protein	WB_chr3	0.01184
AS175_4043	AS98_3896	GL50803_11207	Hypothetical protein	WB_chr5	0.01184
AS175_2956	AS98_2850	GL50803_93550	Hypothetical protein	WB_chr4	0.01183
AS175_1841	AS98_1767	GL50803_13382	Hypothetical protein	WB_chr3	0.01182
AS175_3434	AS98_3308	GL50803_17283	Hypothetical protein	WB_chr5	0.01181
AS175_1114	AS98_1067	GL50803_9089	Cytochrome B5, outer mitochondrial membrane	WB_chr2	0.01181
AS175_1133	AS98_4937	GL50803_96670	Potassium-transporting ATPase alpha chain 1	WB_chr2	0.01181
AS175_2507	AS98_2403	GL50803_16558	Phosphatidylinositol 4-kinase	WB_chr4	0.0118
AS175_1243	AS98_1189	GL50803_16906	Phosphatidate cytidylyltransferase	WB_chr3	0.0118
AS175_471	AS98_453	GL50803_7413	Hypothetical protein	WB_chr1	0.0118
AS175_1586	AS98_1521	GL50803_24880	High cysteine membrane protein Group 2	WB_chr3	0.01179
AS175_4267	AS98_4085	GL50803_4946	Peptide methionine sulfoxide reductase msrA	WB_chr5	0.01177
AS175_4470	AS98_4272	GL50803_8564	Coiled-coil protein	WB_chr5	0.01177
AS175_1554	AS98_1490	GL50803_11556	Hypothetical protein	WB_chr3	0.01177
AS175_2898	AS98_2794	GL50803_12223	Kinase, NAK	WB_chr4	0.01176
AS175_2965	AS98_2857	GL50803_112810	Hypothetical protein	WB_chr4	0.01176
AS175_1592	AS98_1527	GL50803_5785	Hypothetical protein	WB_chr3	0.01176
AS175_153	AS98_147	GL50803_8963	Hypothetical protein	WB_chr1	0.01176
AS175_703	AS98_673	GL50803_101919	5'-AMP-activated protein kinase, beta-1 subunit	WB_chr2	0.01176
AS175_845	AS98_809	GL50803_14593	Hypothetical protein	WB_chr2	0.01176
AS175_4415	AS98_4218	GL50803_17227	DinF protein	WB_chr5	0.01175
AS175_2618	AS98_2517	GL50803_87577	Hypothetical protein	WB_chr4	0.01175
AS175_1681	AS98_1609	GL50803_7913	Hypothetical protein	WB_chr3	0.01175
AS175_1892	AS98_1816	GL50803_4357	Phosphatase, putative	WB_chr3	0.01175
AS175_160	AS98_154	GL50803_8955	Hypothetical protein	WB_chr1	0.01175
AS175_192	AS98_182	GL50803_16173	U3 small nucleolar ribonucleoprotein protein IMP4, putative	WB_chr1	0.01175
AS175_1644	AS98_1576	GL50803_11040	Kinase, NEK	WB_chr3	0.01174
AS175_1903	AS98_1827	GL50803_3594	Hypothetical protein	WB_chr3	0.01174
AS175_790	AS98_757	GL50803_8508	Basal body protein	WB_chr2	0.01174
AS175_1203	AS98_1152	GL50803_16214	MCM3	WB_chr2	0.01174
AS175_3931	AS98_3788	GL50803_7891	Hypothetical protein	WB_chr5	0.01174
AS175_4137	AS98_3970	GL50803_13886	Hypothetical protein	WB_chr5	0.01174
AS175_1462	AS98_1395	GL50803_7135	Hypothetical protein	WB_chr3	0.01173
AS175_1635	AS98_1568	GL50803_8609	Hypothetical protein	WB_chr3	0.01173
AS175_3430	AS98_3304	GL50803_14223	Kinase, NEK	WB_chr5	0.01173
AS175_1720	AS98_1648	GL50803_17308	mRNA capping enzyme alpha subunit	WB_chr3	0.01173
AS175_355	AS98_337	GL50803_17263	Histone methyltransferase MYST1	WB_chr1	0.01173
AS175_2137	AS98_2050	GL50803_31576	Ubiquitin-conjugating enzyme E2-21.2 kDa	WB_chr4	0.01172
AS175_1311	AS98_1253	GL50803_15016	Hypothetical protein	WB_chr3	0.01172
AS175_2741	AS98_2639	GL50803_1894	U3 small nucleolar RNA-associated protein 11, putative	WB_chr4	0.01171
AS175_3359	AS98_3235	GL50803_6423	Hypothetical protein	WB_chr5	0.01171
AS175_3382	AS98_3256	GL50803_16463	RNase P RNA component	WB_chr5	0.01171
AS175_3121	AS98_2998	GL50803_15383	Peroxiredoxin 1	WB_chr4	0.01171
AS175_1332	AS98_1273	GL50803_8209	CCR4-NOT transcription complex, subunit 7	WB_chr3	0.01171
AS175_1419	AS98_1354	GL50803_13672	Nicotinamide-nucleotide adenylyltransferase	WB_chr3	0.01171
AS175_1497	AS98_1432	GL50803_15256	Undecaprenyl pyrophosphate synthase	WB_chr3	0.01171
AS175_1559	AS98_1495	GL50803_11566	Hypothetical protein	WB_chr3	0.01171
AS175_924	AS98_885	GL50803_6896	Hypothetical protein	WB_chr2	0.01171
AS175_2968	AS98_2860	GL50803_16839	Kinase, NEK-frag	WB_chr4	0.0117
AS175_3932	AS98_3789	GL50803_7890	Transcriptional regulator ATRX, putative	WB_chr5	0.0117
AS175_1302	AS98_1245	GL50803_32938	Hypothetical protein	WB_chr3	0.01169
AS175_384	AS98_366	GL50803_7260	Aldose reductase	WB_chr1	0.01169
AS175_500	AS98_479	GL50803_17518	Hypothetical protein	WB_chr1	0.01169
AS175_4121	AS98_3963	GL50803_95023	Hypothetical protein	WB_chr5	0.01169
AS175_2212	AS98_2117	GL50803_10303	Hypothetical protein	WB_chr4	0.01168
AS175_1375	AS98_1314	GL50803_2198	Serine/threonine protein phosphatase 5	WB_chr3	0.01168
AS175_133	AS98_127	GL50803_8855	P115, putative	WB_chr1	0.01168
AS175_947	AS98_908	GL50803_7663	Hypothetical protein	WB_chr2	0.01168
AS175_3246	AS98_3125	303436-308064	Hypothetical protein	WB_chr5	0.01167
AS175_1514	AS98_1449	GL50803_88071	Protein 21.1	WB_chr3	0.01167
AS175_2031	AS98_1951	GL50803_16829	Calcineurin B subunit	WB_chr4	0.01166
AS175_2303	AS98_2203	GL50803_15530	Hypothetical protein	WB_chr4	0.01166
AS175_1191	AS98_1140	GL50803_8842	ZPR1	WB_chr2	0.01166
AS175_3801	AS98_3663	GL50803_25011	Splicing factor 3B subunit, putative	WB_chr5	0.01166
AS175_2688	AS98_2586	GL50803_10361	P60 katanin	WB_chr4	0.01165
AS175_497	AS98_476	GL50803_8061	Hypothetical protein	WB_chr1	0.01165
AS175_2563	AS98_2461	GL50803_4156	HIT family protein	WB_chr4	0.01164
AS175_1574	AS98_1510	GL50803_29147	Hypothetical protein	WB_chr3	0.01164
AS175_4078	AS98_3928	GL50803_21474	Hypothetical protein	WB_chr5	0.01164
AS175_4191	AS98_4023	GL50803_6289	FixW protein, putative	WB_chr5	0.01164
AS175_2598	AS98_2497	GL_P15-6492	Hypothetical protein	WB_chr4	0.01163
AS175_3000	AS98_2892	GL50803_14690	Hypothetical protein	WB_chr4	0.01163
AS175_1201	AS98_1150	GL50803_6010	Hypothetical protein	WB_chr2	0.01163
AS175_3004	AS98_2896	GL50803_8360	Acid sphingomyelinase-like phosphodiesterase 3b precursor	WB_chr4	0.01162
AS175_512	AS98_490	GL50803_14668	Hypothetical protein	WB_chr1	0.01162
AS175_554	AS98_528	GL50803_15297	Ribokinase	WB_chr1	0.01161
AS175_3213	AS98_3093	GL50803_17152	Protein 21.1	WB_chr5	0.01161
AS175_2433	AS98_2330	GL50803_13288	Hypothetical protein	WB_chr4	0.0116
AS175_1621	AS98_1554	GL50803_137746	Hypothetical protein	WB_chr3	0.0116
AS175_1683	AS98_1611	complement(1146706-1147338)	Hypothetical protein	WB_chr3	0.0116
AS175_106	AS98_101	GL50803_5981	Hypothetical protein	WB_chr1	0.0116
AS175_166	AS98_160	GL50803_2902	Piwi-protein, putative	WB_chr1	0.0116
AS175_213	AS98_202	GL50803_14560	Hypothetical protein	WB_chr1	0.0116
AS175_746	AS98_715	GL50803_15292	Hypothetical protein	WB_chr2	0.0116
AS175_4661	AS98_4462	GL50803_14345	Coiled-coil protein	AACB02000071	0.01159
AS175_2711	AS98_2609	GL50803_13204	Zinc transporter domain	WB_chr4	0.01158
AS175_4848	AS98_368	GL50803_93278	Hypothetical protein	WB_chr1	0.01158
AS175_4298	AS98_4113	GL50803_7790	Hypothetical protein	WB_chr5	0.01157
AS175_2028	AS98_1948	GL50803_9780	Hypothetical protein	WB_chr4	0.01157
AS175_159	AS98_153	385605-386066	Hypothetical protein	WB_chr1	0.01157
AS175_1532	AS98_1467	GL50803_14038	Hydrolase, haloacid dehalogenase-like family	WB_chr3	0.01156
AS175_1501	AS98_1436	GL50803_6340	Hypothetical protein	WB_chr3	0.01155
AS175_3680	AS98_3541	GL50803_33663	Hypothetical protein	WB_chr5	0.01155
AS175_3691	AS98_3552	GL50803_16746	Hypothetical protein	WB_chr5	0.01155
AS175_3199	AS98_3079	GL50803_10036	Alpha-16 giardin	WB_chr5	0.01155
AS175_1463	AS98_1396	GL50803_7134	Hypothetical protein	WB_chr3	0.01154
AS175_4849	AS98_4875	GL50803_112150	Hypothetical protein	WB_chr1	0.01154
AS175_4275	AS98_4092	GL50803_16482	Hypothetical protein	WB_chr5	0.01153
AS175_1417	AS98_1352	GL50803_13671	Hypothetical protein	WB_chr3	0.01153
AS175_511	AS98_489	GL50803_14669	Hypothetical protein	WB_chr1	0.01153
AS175_764	AS98_732	GL50803_8944	Hypothetical protein	WB_chr2	0.01153
AS175_2797	AS98_2694	GL50803_11604	Hypothetical protein	WB_chr4	0.01152
AS175_1341	AS98_1281	GL50803_3720	Hypothetical protein	WB_chr3	0.01152
AS175_1394	AS98_1332	GL50803_14838	Protein 21.1	WB_chr3	0.01152
AS175_592	AS98_567	GL50803_15214	Ser/Thr phosphatase	WB_chr1	0.01152
AS175_1269	AS98_1214	GL50803_93011	Protein 21.1	WB_chr3	0.01151
AS175_338	AS98_320	GL50803_87149	Spindle pole protein, putative	WB_chr1	0.01151
AS175_920	AS98_882	GL50803_17386	Ubiquitin-protein ligase E3A	WB_chr2	0.01151
AS175_2581	AS98_2479	GL50803_16369	Hypothetical protein	WB_chr4	0.0115
AS175_1763	AS98_1690	GL50803_113722	Hypothetical protein	WB_chr3	0.0115
AS175_456	AS98_438	GL50803_9478	Alpha mitochondrial protein peptidase like protein	WB_chr1	0.0115
AS175_2597	AS98_2496	GL50803_9558	Rab1a	WB_chr4	0.01149
AS175_3102	AS98_2981	GL50803_17565	TBP-interacting protein TIP49	WB_chr4	0.01149
AS175_1507	AS98_1442	GL50803_6346	Kinase, Nek-like	WB_chr3	0.01149
AS175_504	AS98_483	GL50803_8228	DNA-dependent ATPase, putative	WB_chr1	0.01149
AS175_4118	AS98_4680	GL50803_13075	Hypothetical protein	WB_chr5	0.01149
AS175_2273	AS98_2175	GL50803_14318	Hypothetical protein	WB_chr4	0.01148
AS175_399	AS98_382	GL50803_15410	Ser/Thr protein kinase	WB_chr1	0.01148
AS175_615	AS98_4893	GL50803_16835	CDC5-like protein	WB_chr1	0.01148
AS175_4107	AS98_4625	GL50803_14100	Hypothetical protein	WB_chr5	0.01148
AS175_2758	AS98_2656	GL50803_17421	Protein 21.1	WB_chr4	0.01147
AS175_2917	AS98_2813	GL50803_15983	Prolyl-tRNA synthetase	WB_chr4	0.01147
AS175_2930	AS98_2825	GL50803_13889	Maf-like protein yhdE	WB_chr4	0.01147
AS175_1446	AS98_1380	GL50803_16963	Hypothetical protein	WB_chr3	0.01147
AS175_3679	AS98_3540	GL50803_13479	Kinase, NEK-frag	WB_chr5	0.01147
AS175_3896	AS98_3753	GL50803_8726	Actin related protein	WB_chr5	0.01147
AS175_3308	AS98_3184	GL50803_8026	Cleavage and polyadenylation specificity factor, 73 kDa subunit	WB_chr5	0.01146
AS175_3856	AS98_3715	GL50803_17069	Kinase, NEK	WB_chr5	0.01146
AS175_1639	AS98_1571	GL50803_87928	Kinase, NEK	WB_chr3	0.01145
AS175_997	AS98_955	GL50803_11321	Hypothetical protein	WB_chr2	0.01145
AS175_142	AS98_136	GL50803_16674	Hypothetical protein	WB_chr1	0.01144
AS175_21	AS98_21	GL50803_37907	Hypothetical protein	WB_chr1	0.01143
AS175_3212	AS98_3092	GL50803_13995	Hypothetical protein	WB_chr5	0.01143
AS175_1580	AS98_1515	GL50803_10316	Hypothetical protein	WB_chr3	0.01142
AS175_3588	AS98_3450	GL50803_14675	Hypothetical protein	WB_chr5	0.01142
AS175_4257	AS98_4076	GL50803_90659	Hypothetical protein	WB_chr5	0.01141
AS175_2094	AS98_2012	GL50803_16135	Hypothetical protein	WB_chr4	0.01141
AS175_3964	AS98_3821	GL50803_14641	Transducin	WB_chr5	0.0114
AS175_2278	AS98_2179	GL50803_13055	Protein 21.1	WB_chr4	0.01139
AS175_2381	AS98_2279	GL50803_17073	Kinase	WB_chr4	0.01139
AS175_3345	AS98_3221	GL50803_8816	Hypothetical protein	WB_chr5	0.01139
AS175_3403	AS98_3276	GL50803_16574	Hypothetical protein	WB_chr5	0.01139
AS175_149	AS98_143	GL50803_8974	Hypothetical protein	WB_chr1	0.01139
AS175_191	AS98_181	GL50803_7021	Protein 21.1	WB_chr1	0.01139
AS175_1459	AS98_1392	GL50803_14374	Serine palmitoyltransferase 2	WB_chr3	0.01138
AS175_519	AS98_496	GL50803_22806	Hypothetical protein	WB_chr1	0.01138
AS175_4245	AS98_4065	GL50803_9741	ABC transporter, ATP-binding protein	WB_chr5	0.01137
AS175_2202	AS98_4758	complement(628745-649615)	Hypothetical protein	WB_chr4	0.01137
AS175_2815	AS98_2713	GL50803_17366	Pyridoxamine 5-phosphate oxidase, putative	WB_chr4	0.01137
AS175_111	AS98_106	GL50803_27364	Hypothetical protein	WB_chr1	0.01137
AS175_3727	AS98_3589	GL50803_11448	Phosphomannomutase-2	WB_chr5	0.01137
AS175_3728	AS98_3590	GL50803_11449	ATPase of the PP-loop superfamily implicated in cell cycle control, putative	WB_chr5	0.01137
AS175_3961	AS98_3818	GL50803_8123	Hypothetical protein	WB_chr5	0.01137
AS175_2065	AS98_1985	GL50803_7679	Protein 21.1	WB_chr4	0.01136
AS175_3409	AS98_3282	GL50803_16573	Hypothetical protein	WB_chr5	0.01136
AS175_4190	AS98_4022	GL50803_88945	GARP-like protein 2	WB_chr5	0.01136
AS175_1313	AS98_1255	GL50803_16390	Hypothetical protein	WB_chr3	0.01135
AS175_2264	AS98_2167	GL50803_9529	Zinc finger domain	WB_chr4	0.01134
AS175_2483	AS98_2380	GL50803_17003	Zinc finger domain	WB_chr4	0.01134
AS175_984	AS98_942	GL50803_14937	Hypothetical protein	WB_chr2	0.01134
AS175_3570	AS98_3435	GL50803_93103	HpaII tiny fragments locus 9c	WB_chr5	0.01134
AS175_2975	AS98_2866	GL50803_16842	High cysteine membrane protein Group 2	WB_chr4	0.01133
AS175_940	AS98_901	GL50803_6331	Hypothetical protein	WB_chr2	0.01133
AS175_1500	AS98_1435	GL50803_17613	Protein 21.1	WB_chr3	0.01132
AS175_107	AS98_102	GL50803_17174	Hypothetical protein	WB_chr1	0.01132
AS175_525	AS98_502	GL50803_6582	Hypothetical protein	WB_chr1	0.01131
AS175_2144	AS98_2056	GL50803_9259	Hypothetical protein	WB_chr4	0.0113
AS175_2729	AS98_2626	GL50803_10712	Hypothetical protein	WB_chr4	0.0113
AS175_3052	AS98_2942	GL50803_112787	Hypothetical protein	WB_chr4	0.0113
AS175_1488	AS98_1423	GL50803_4344	Hypothetical protein	WB_chr3	0.0113
AS175_1709	AS98_1637	GL50803_6752	Hypothetical protein	WB_chr3	0.0113
AS175_3577	AS98_3442	GL50803_3342	Hypothetical protein	WB_chr5	0.0113
AS175_1251	AS98_1197	GL50803_27520	Kinase, CMGC CK2	WB_chr3	0.01129
AS175_1013	AS98_970	GL50803_32312	Protein phosphatase 2C	WB_chr2	0.01129
AS175_1906	AS98_1830	GL50803_17092	Hypothetical protein	WB_chr3	0.01128
AS175_809	AS98_775	GL50803_16642	Hypothetical protein	WB_chr2	0.01128
AS175_1137	AS98_1088	GL50803_17081	Hypothetical protein	WB_chr2	0.01128
AS175_2134	AS98_2047	GL50803_9274	U3 small nucleolar ribonucleoprotein protein MPP10, putative	WB_chr4	0.01127
AS175_743	AS98_712	GL50803_15290	Hypothetical protein	WB_chr2	0.01127
AS175_3652	AS98_3513	GL50803_16993	FtsJ cell division protein, putative	WB_chr5	0.01127
AS175_2378	AS98_2276	GL50803_91295	Hypothetical protein	WB_chr4	0.01126
AS175_1540	AS98_1475	GL50803_23314	Protein 21.1	WB_chr3	0.01125
AS175_1704	AS98_1632	GL50803_38394	Protein 21.1	WB_chr3	0.01125
AS175_152	AS98_146	GL50803_16495	Phosphatidylserine decarboxylase proenzyme	WB_chr1	0.01125
AS175_261	AS98_246	GL50803_23420	Diphosphomevalonate decarboxylase	WB_chr1	0.01125
AS175_1194	AS98_1143	GL50803_8847	Hypothetical protein	WB_chr2	0.01125
AS175_1217	AS98_1166	GL50803_11640	Hypothetical protein	WB_chr3	0.01124
AS175_679	AS98_650	GL50803_4192	ARL2	WB_chr2	0.01124
AS175_4154	AS98_3986	GL50803_86680	Hypothetical protein	WB_chr5	0.01124
AS175_4278	AS98_4095	GL50803_2419	Hypothetical protein	WB_chr5	0.01123
AS175_1403	AS98_1341	GL50803_24009	Protein 21.1	WB_chr3	0.01122
AS175_854	AS98_818	GL50803_14107	Hypothetical protein	WB_chr2	0.01122
AS175_3326	AS98_3202	GL50803_14362	Hypothetical protein	WB_chr5	0.01121
AS175_91	AS98_88	GL50803_17164	Sec24-like	WB_chr1	0.01121
AS175_2571	AS98_2469	GL50803_24537	Spindle pole protein, putative	WB_chr4	0.0112
AS175_4056	AS98_3907	GL50803_114751	Hypothetical protein	WB_chr5	0.0112
AS175_1428	AS98_1362	GL50803_3291	Hypothetical protein	WB_chr3	0.01119
AS175_181	AS98_171	GL50803_1597	Hypothetical protein	WB_chr1	0.01119
AS175_543	AS98_518	GL50803_10256	Hypothetical protein	WB_chr1	0.01119
AS175_3134	AS98_3011	GL50803_6700	Kinase, CMGC RCK	WB_chr5	0.01118
AS175_1754	AS98_1681	GL50803_14206	Protein 21.1	WB_chr3	0.01118
AS175_3836	AS98_3697	GL50803_40376	High cysteine non-variant cyst protein	WB_chr5	0.01118
AS175_4812	AS98_4036	GL50803_16810	DINP protein human, muc B family	WB_chr5	0.01118
AS175_1468	AS98_1400	GL50803_16956	Hypothetical protein	WB_chr3	0.01117
AS175_3518	AS98_4649	GL50803_17117	Protein 21.1	WB_chr5	0.01117
AS175_944	AS98_905	GL50803_17390	MCM6	WB_chr2	0.01117
AS175_1869	AS98_1793	GL50803_9307	Protein 21.1	WB_chr3	0.01116
AS175_27	AS98_26	GL50803_16985	Hypothetical protein	WB_chr1	0.01116
AS175_4446	AS98_4249	GL50803_15585	Hypothetical protein	WB_chr5	0.01114
AS175_2382	AS98_2280	GL50803_3867	Hypothetical protein	WB_chr4	0.01114
AS175_1329	AS98_1270	GL50803_3372	Asparagine synthase, putative	WB_chr3	0.01114
AS175_388	AS98_371	GL50803_24451	Hypothetical protein	WB_chr1	0.01114
AS175_3075	AS98_2960	GL50803_29424	Hypothetical protein	WB_chr4	0.01113
AS175_655	AS98_627	GL50803_14827	Ribosomal protein S11	WB_chr2	0.01113
AS175_2089	AS98_2007	GL50803_4602	Reductase, putative	WB_chr4	0.01112
AS175_2653	AS98_2549	GL50803_16110	tRNA-ribosyltransferase, putative	WB_chr4	0.01112
AS175_3109	AS98_2988	GL50803_17569	Hypothetical protein	WB_chr4	0.01112
AS175_599	AS98_573	GL50803_15218	WD-40 repeat protein	WB_chr1	0.01112
AS175_742	AS98_711	GL50803_10810	Hypothetical protein	WB_chr2	0.01112
AS175_923	AS98_884	GL50803_6897	Hypothetical protein	WB_chr2	0.01112
AS175_4198	AS98_4028	GL50803_16815	Seven transmembrane protein 1	WB_chr5	0.01112
AS175_4218	AS98_4047	GL50803_6531	Hypothetical protein	WB_chr5	0.01112
AS175_4232	AS98_4059	GL50803_6733	Zinc finger domain	WB_chr5	0.01111
AS175_725	AS98_694	GL50803_113456	Kinase, VPS15	WB_chr2	0.01111
AS175_2237	AS98_2141	GL50803_16672	Protein 21.1	WB_chr4	0.0111
AS175_2412	AS98_2308	GL50803_10374	Protein 21.1	WB_chr4	0.0111
AS175_1268	AS98_1213	GL50803_16122	Kinase, NEK	WB_chr3	0.0111
AS175_579	AS98_554	GL50803_13469	Hypothetical protein	WB_chr1	0.01109
AS175_4588	AS98_4388	GL50803_95789	Deoxyribonuclease, TatD family	AACB02000066	0.01109
AS175_3550	AS98_3417	GL50803_2382	Hypothetical protein	WB_chr5	0.01108
AS175_1634	AS98_1567	GL50803_8608	Hypothetical protein	WB_chr3	0.01107
AS175_1740	AS98_1668	GL50803_6056	Hypothetical protein	WB_chr3	0.01106
AS175_3475	AS98_3346	GL50803_2777	Hypothetical protein	WB_chr5	0.01106
AS175_3514	AS98_3384	GL50803_14650	Ser/Thr phosphatase 2C, putative	WB_chr5	0.01106
AS175_1654	AS98_1585	GL50803_16037	Hypothetical protein	WB_chr3	0.01105
AS175_843	AS98_807	GL50803_7968	Hypothetical protein	WB_chr2	0.01105
AS175_2482	AS98_2379	GL50803_31998	Hypothetical protein	WB_chr4	0.01104
AS175_2586	AS98_2484	GL50803_7871	Hypothetical protein	WB_chr4	0.01104
AS175_4639	AS98_4440	GL50803_15548	Kinase	AACB02000069	0.01104
AS175_638	AS98_609	GL50803_2010	Hypothetical protein	WB_chr1	0.01103
AS175_3881	AS98_3739	GL50803_16796	TP53 regulating kinase	WB_chr5	0.01103
AS175_2040	AS98_1960	GL50803_16823	Non ATPase subunit MPR1 of 26S proteasome	WB_chr4	0.01102
AS175_2426	AS98_2322	GL50803_14498	Tubulin tyrosine ligase	WB_chr4	0.01101
AS175_301	AS98_285	GL50803_16926	Hypothetical protein	WB_chr1	0.01101
AS175_534	AS98_511	GL50803_15157	Hypothetical protein	WB_chr1	0.01101
AS175_781	AS98_748	GL50803_113415	Hypothetical protein	WB_chr2	0.01101
AS175_2110	AS98_2027	GL50803_17253	Hypothetical protein	WB_chr4	0.011
AS175_1460	AS98_1393	GL50803_7139	Hypothetical protein	WB_chr3	0.011
AS175_514	AS98_4881	GL50803_17515	Hypothetical protein	WB_chr1	0.011
AS175_877	AS98_840	GL50803_5800	Hypothetical protein	WB_chr2	0.011
AS175_4196	AS98_4694	GL50803_21053	Hypothetical protein	WB_chr5	0.01099
AS175_4416	AS98_4219	GL50803_21803	Hypothetical protein	WB_chr5	0.01098
AS175_2593	AS98_2491	GL50803_16367	Hypothetical protein	WB_chr4	0.01098
AS175_1605	AS98_1540	GL50803_15525	Hypothetical protein	WB_chr3	0.01098
AS175_3045	AS98_4799	GL50803_92495	Neurogenic locus notch-like protein	WB_chr4	0.01097
AS175_1627	AS98_1560	GL50803_11877	Hypothetical protein	WB_chr3	0.01097
AS175_1727	AS98_1655	GL50803_7390	Hypothetical protein	WB_chr3	0.01097
AS175_2882	AS98_2778	GL50803_17552	Protein 21.1	WB_chr4	0.01096
AS175_553	AS98_527	GL50803_10829	Glucosamine-6-phosphate deaminase	WB_chr1	0.01096
AS175_4199	AS98_4029	GL50803_16814	Hypothetical protein	WB_chr5	0.01096
AS175_2423	AS98_2319	GL50803_17219	Protein 21.1	WB_chr4	0.01095
AS175_1732	AS98_1660	GL50803_17312	Hypothetical protein	WB_chr3	0.01095
AS175_1798	AS98_1724	GL50803_93372	Hypothetical protein	WB_chr3	0.01095
AS175_3491	AS98_3362	GL50803_92760	Hypothetical protein	WB_chr5	0.01094
AS175_3437	AS98_3311	GL50803_14855	Phosphoinositide-3-kinase, catalytic, alpha polypeptide	WB_chr5	0.01093
AS175_383	AS98_365	GL50803_7259	CDP-diacylglycerol-glycerol-3-phosphate 3-phosphatidyltransferase	WB_chr1	0.01093
AS175_3724	AS98_3586	GL50803_11443	Hypothetical protein	WB_chr5	0.01093
AS175_1984	AS98_1907	GL50803_17492	Hypothetical protein	WB_chr4	0.01092
AS175_2132	AS98_2046	GL50803_9276	Variant-specific surface protein	WB_chr4	0.01092
AS175_2973	AS98_4795	GL50803_26739	Hypothetical protein	WB_chr4	0.01092
AS175_1461	AS98_1394	GL50803_14373	Dynamin	WB_chr3	0.01092
AS175_171	AS98_165	GL50803_22677	Nitroreductase Fd-NR2	WB_chr1	0.01092
AS175_1125	AS98_1078	GL50803_14230	Hypothetical protein	WB_chr2	0.01092
AS175_4274	AS98_4091	GL50803_16483	Dephospho-CoA kinase	WB_chr5	0.01091
AS175_866	AS98_830	GL50803_9825	TBP-interacting protein TIP49	WB_chr2	0.01091
AS175_4494	AS98_4295	GL50803_21411	ABC transporter, ATP-binding protein	WB_chr5	0.0109
AS175_1983	AS98_1906	GL50803_13452	Regulator of nonsense transcripts 1-like protein	WB_chr4	0.0109
AS175_2141	AS98_2054	GL50803_14916	Kinase, NEK	WB_chr4	0.0109
AS175_1771	AS98_1699	GL50803_38462	Hypothetical protein	WB_chr3	0.0109
AS175_3069	AS98_2955	GL50803_96878	Kinase, NEK-like	WB_chr4	0.01089
AS175_3113	AS98_2992	GL50803_11237	Hypothetical protein	WB_chr4	0.01089
AS175_479	AS98_461	GL50803_14003	Hypothetical protein	WB_chr1	0.01089
AS175_3726	AS98_3588	GL50803_11446	Hypothetical protein	WB_chr5	0.01089
AS175_2276	AS98_2177	GL50803_13056	Hypothetical protein	WB_chr4	0.01088
AS175_2304	AS98_2204	GL50803_15529	Hypothetical protein	WB_chr4	0.01088
AS175_2419	AS98_2315	GL50803_22027	Hypothetical protein	WB_chr4	0.01088
AS175_2971	AS98_2863	GL50803_16841	DinF protein	WB_chr4	0.01088
AS175_1604	AS98_1539	GL50803_17189	Hypothetical protein	WB_chr3	0.01088
AS175_1964	AS98_1888	GL50803_21942	NADP-specific glutamate dehydrogenase	WB_chr4	0.01087
AS175_1937	AS98_1862	GL50803_15149	Hypothetical protein	WB_chr3	0.01087
AS175_334	AS98_316	GL50803_28232	Hypothetical protein	WB_chr1	0.01087
AS175_884	AS98_847	GL50803_31439	Hypothetical protein	WB_chr2	0.01087
AS175_4647	AS98_4448	GL50803_2352	Hypothetical protein	AACB02000071	0.01087
AS175_1873	AS98_1797	GL50803_10868	Hypothetical protein	WB_chr3	0.01086
AS175_249	AS98_234	GL50803_4657	Hypothetical protein	WB_chr1	0.01086
AS175_3540	AS98_3408	GL50803_16731	Hypothetical protein	WB_chr5	0.01086
AS175_3874	AS98_3733	GL50803_16428	Hypothetical protein	WB_chr5	0.01086
AS175_4084	AS98_3933	GL50803_940	RabD	WB_chr5	0.01086
AS175_2271	AS98_2173	GL50803_24860	Nonsense-mediated mRNA decay protein 3	WB_chr4	0.01085
AS175_162	AS98_156	GL50803_22543	Hypothetical protein	WB_chr1	0.01085
AS175_2351	AS98_2251	GL50803_8745	Hypothetical protein	WB_chr4	0.01084
AS175_2644	AS98_2541	GL50803_13882	Hypothetical protein	WB_chr4	0.01084
AS175_4450	AS98_4253	GL50803_16916	Hypothetical protein	WB_chr5	0.01083
AS175_510	AS98_488	GL50803_8245	Glucosamine-6-phosphate deaminase	WB_chr1	0.01083
AS175_1155	AS98_1105	GL50803_14850	Hypothetical protein	WB_chr2	0.01083
AS175_3939	AS98_3796	GL50803_4420	Hypothetical protein	WB_chr5	0.01083
AS175_1031	AS98_987	GL50803_11772	Hypothetical protein	WB_chr2	0.01082
AS175_1608	AS98_1543	GL50803_11912	Hypothetical protein	WB_chr3	0.01081
AS175_925	AS98_886	GL50803_14313	Hypothetical protein	WB_chr2	0.01081
AS175_2019	AS98_1940	GL50803_97072	Protein 21.1	WB_chr4	0.0108
AS175_2432	AS98_2329	GL50803_3209	Proteasome subunit beta type 2	WB_chr4	0.0108
AS175_1555	AS98_1491	GL50803_11557	Hypothetical protein	WB_chr3	0.0108
AS175_3492	AS98_3363	GL50803_16050	Hypothetical protein	WB_chr5	0.01079
AS175_2862	AS98_2758	GL50803_98126	High cysteine protein	WB_chr4	0.01078
AS175_278	AS98_262	GL50803_5947	Ribosomal protein L35a	WB_chr1	0.01078
AS175_2283	AS98_2183	815800-816543	Hypothetical protein	WB_chr4	0.01077
AS175_413	AS98_396	GL50803_8329	Hypothetical protein	WB_chr1	0.01077
AS175_3001	AS98_2893	GL50803_8364	Thymidine kinase	WB_chr4	0.01075
AS175_3080	AS98_2964	GL50803_11149	Hypothetical protein	WB_chr4	0.01074
AS175_1195	AS98_1144	GL50803_8848	Hypothetical protein	WB_chr2	0.01074
AS175_3236	AS98_3115	GL50803_10079	Hypothetical protein	WB_chr5	0.01074
AS175_784	AS98_751	GL50803_3146	Hypothetical protein	WB_chr2	0.01073
AS175_417	AS98_400	GL50803_14877	Hypothetical protein	WB_chr1	0.01072
AS175_2367	AS98_2265	GL50803_14933	Hypothetical protein	WB_chr4	0.01071
AS175_4395	AS98_4202	GL50803_2118	Hypothetical protein	WB_chr5	0.0107
AS175_365	AS98_347	GL50803_17266	Hypothetical protein	WB_chr1	0.0107
AS175_3546	AS98_4651	GL50803_103810	Protein 21.1	WB_chr5	0.0107
AS175_4600	AS98_4403	GL50803_101994	Hypothetical protein	AACB02000072	0.0107
AS175_3612	AS98_4654	GL50803_102461	Spindle pole protein, putative	WB_chr5	0.0107
AS175_3595	AS98_3457	GL50803_13103	Hypothetical protein	WB_chr5	0.01069
AS175_2411	AS98_2307	GL50803_17217	Hypothetical protein	WB_chr4	0.01068
AS175_3281	AS98_3159	GL50803_28703	Hypothetical protein	WB_chr5	0.01067
AS175_2435	AS98_2332	GL50803_16773	Hypothetical protein	WB_chr4	0.01067
AS175_2650	AS98_2546	GL50803_5811	Serine/threonine protein kinase	WB_chr4	0.01067
AS175_2884	AS98_2780	GL50803_88369	Protein 21.1	WB_chr4	0.01067
AS175_1808	AS98_1734	GL50803_10161	Hypothetical protein	WB_chr3	0.01067
AS175_1079	AS98_1034	GL50803_16969	RAN binding protein 1	WB_chr2	0.01067
AS175_2425	AS98_2321	GL50803_7615	DNA topoisomerase III	WB_chr4	0.01066
AS175_1926	AS98_1851	GL50803_6615	Hypothetical protein	WB_chr3	0.01066
AS175_194	AS98_184	GL50803_7026	Hypothetical protein	WB_chr1	0.01066
AS175_237	AS98_223	GL50803_10190	Hypothetical protein	WB_chr1	0.01066
AS175_1055	AS98_1010	GL50803_114609	Pyruvate-flavodoxin oxidoreductase	WB_chr2	0.01064
AS175_503	AS98_482	GL50803_8227	ATP-binding cassette protein 5	WB_chr1	0.01063
AS175_3907	AS98_3764	GL50803_4263	Hypothetical protein	WB_chr5	0.01063
AS175_4280	AS98_4097	GL50803_16479	Kinase, NEK	WB_chr5	0.01062
AS175_1965	AS98_1889	GL50803_13914	Hypothetical protein	WB_chr4	0.01062
AS175_88	AS98_85	GL50803_17161	Hypothetical protein	WB_chr1	0.01062
AS175_395	AS98_378	GL50803_11384	DNA helicase	WB_chr1	0.01062
AS175_661	AS98_632	GL50803_103059	Dynein heavy chain	WB_chr2	0.01062
AS175_3866	AS98_3725	GL50803_23930	Coiled-coil protein	WB_chr5	0.01062
AS175_3123	AS98_3001	GL50803_8446	Hypothetical protein	WB_chr5	0.01061
AS175_1520	AS98_1455	GL50803_27910	Hypothetical protein	WB_chr3	0.01061
AS175_3500	AS98_3370	GL50803_21133	Hypothetical protein	WB_chr5	0.01061
AS175_2401	AS98_2297	GL50803_2926	Hypothetical protein	WB_chr4	0.0106
AS175_3545	AS98_3413	GL50803_5497	Hypothetical protein	WB_chr5	0.0106
AS175_3713	AS98_3575	GL50803_13428	Hypothetical protein	WB_chr5	0.0106
AS175_3893	AS98_3750	GL50803_8731	Zinc finger domain	WB_chr5	0.0106
AS175_4035	AS98_4964	GL50803_17202	Hypothetical protein	WB_chr5	0.0106
AS175_2872	AS98_2768	GL50803_102647	Sodium/hydrogen exchanger 3	WB_chr4	0.01059
AS175_3105	AS98_2984	GL50803_4597	Hypothetical protein	WB_chr4	0.01059
AS175_1806	AS98_1732	GL50803_86511	Acyl-CoA synthetase	WB_chr3	0.01059
AS175_431	AS98_414	GL50803_5925	Hypothetical protein	WB_chr1	0.01059
AS175_4169	AS98_4002	GL50803_9594	Heat shock 70kD protein binding protein	WB_chr5	0.01059
AS175_2184	AS98_2092	GL50803_17132	MRP-like ABC transporter	WB_chr4	0.01058
AS175_567	AS98_541	GL50803_5919	Cation efflux family protein	WB_chr1	0.01057
AS175_3740	AS98_3603	GL50803_11700	Hypothetical protein	WB_chr5	0.01057
AS175_3757	AS98_4660	GL50803_17543	Zinc finger domain	WB_chr5	0.01057
AS175_4496	AS98_4297	GL50803_17461	Hypothetical protein	WB_chr5	0.01056
AS175_1765	AS98_1692	GL50803_28832	Hypothetical protein	WB_chr3	0.01056
AS175_3504	AS98_3374	GL50803_17115	Hypothetical protein	WB_chr5	0.01056
AS175_3842	AS98_3702	GL50803_17063	Pyruvate-flavodoxin oxidoreductase	WB_chr5	0.01056
AS175_3091	AS98_4808	GL50803_15276	Glucosamine-6-phosphate isomerase, putative	WB_chr4	0.01055
AS175_4369	AS98_4179	GL50803_27147	Hypothetical protein	WB_chr5	0.01054
AS175_1239	AS98_1186	GL50803_95908	Hypothetical protein	WB_chr3	0.01054
AS175_557	AS98_531	GL50803_10824	Hypothetical protein	WB_chr1	0.01054
AS175_3200	AS98_3080	GL50803_10034	Hypothetical protein	WB_chr5	0.01054
AS175_3948	AS98_3806	GL50803_16623	Hypothetical protein	WB_chr5	0.01054
AS175_1976	AS98_1899	GL50803_94658	Hypothetical protein	WB_chr4	0.01053
AS175_43	AS98_42	GL50803_112121	Hypothetical protein	WB_chr1	0.01053
AS175_672	AS98_644	GL50803_16199	Coiled-coil protein	WB_chr2	0.01053
AS175_903	AS98_865	GL50803_87774	Hypothetical protein	WB_chr2	0.01053
AS175_3325	AS98_3201	GL50803_7114	Hypothetical protein	WB_chr5	0.01052
AS175_847	AS98_811	GL50803_16891	Protein C21orf2	WB_chr2	0.01052
AS175_2092	AS98_2010	GL50803_21331	26S protease regulatory subunit 7	WB_chr4	0.01051
AS175_842	AS98_806	GL50803_7969	Hypothetical protein	WB_chr2	0.01051
AS175_3872	AS98_3731	GL50803_6624	Kinase	WB_chr5	0.01051
AS175_4603	AS98_4405	GL50803_23630	Hypothetical protein	AACB02000072	0.0105
AS175_4605	AS98_4407	GL50803_15013	Hypothetical protein	AACB02000072	0.0105
AS175_3244	AS98_3123	GL50803_16375	Hypothetical protein	WB_chr5	0.01049
AS175_2476	AS98_2374	GL50803_91919	TCP-1 chaperonin subunit alpha	WB_chr4	0.01049
AS175_286	AS98_270	GL50803_17348	Hypothetical protein	WB_chr1	0.01049
AS175_677	AS98_648	GL50803_4188	Hypothetical protein	WB_chr2	0.01049
AS175_759	AS98_727	GL50803_41186	Kinase, NEK-frag	WB_chr2	0.01049
AS175_4189	AS98_4021	GL50803_6291	Hypothetical protein	WB_chr5	0.01049
AS175_4330	AS98_4143	GL50803_14328	Hypothetical protein	WB_chr5	0.01048
AS175_1235	AS98_1183	GL50803_1935	Zinc finger protein	WB_chr3	0.01048
AS175_1143	AS98_1094	GL50803_7130	Hypothetical protein	WB_chr2	0.01048
AS175_302	AS98_286	GL50803_14055	Hypothetical protein	WB_chr1	0.01047
AS175_686	AS98_657	GL50803_17037	Hypothetical protein	WB_chr2	0.01047
AS175_859	AS98_823	GL50803_18470	Vacuolar proton-ATPase subunit, putative	WB_chr2	0.01047
AS175_3778	AS98_3639	GL50803_17538	Phosphoprotein phosphatase 2A regulatory subunit	WB_chr5	0.01046
AS175_4054	AS98_3905	GL50803_15376	Hypothetical protein	WB_chr5	0.01046
AS175_3242	AS98_3121	GL50803_15113	Actin	WB_chr5	0.01045
AS175_2909	AS98_2805	GL50803_15605	Hypothetical protein	WB_chr4	0.01045
AS175_1281	AS98_1225	GL50803_14551	Alpha-6 giardin	WB_chr3	0.01045
AS175_1421	AS98_1356	GL50803_13982	Protein 21.1	WB_chr3	0.01045
AS175_309	AS98_293	GL50803_8377	Hypothetical protein	WB_chr1	0.01045
AS175_3574	AS98_3439	GL50803_16952	Kinase, NEK	WB_chr5	0.01045
AS175_3029	AS98_2920	GL50803_10946	Hypothetical protein	WB_chr4	0.01044
AS175_694	AS98_665	GL50803_114201	Hypothetical protein	WB_chr2	0.01044
AS175_3840	AS98_4662	GL50803_17062	Hypothetical protein	WB_chr5	0.01044
AS175_4354	AS98_4165	GL50803_16232	Hypothetical protein	WB_chr5	0.01043
AS175_4471	AS98_4273	GL50803_8565	Yip	WB_chr5	0.01043
AS175_1962	AS98_4737	GL50803_17478	Dynein heavy chain	WB_chr4	0.01043
AS175_2479	AS98_2377	GL50803_17000	Peptidyl-prolyl cis-trans isomerase B precursor	WB_chr4	0.01043
AS175_2858	AS98_2755	GL50803_10472	Hypothetical protein	WB_chr4	0.01043
AS175_4492	AS98_4293	GL50803_15239	Hypothetical protein	WB_chr5	0.01042
AS175_1593	AS98_1528	GL50803_16935	Hypothetical protein	WB_chr3	0.01042
AS175_930	AS98_891	GL50803_6888	Hypothetical protein	WB_chr2	0.01042
AS175_4641	AS98_4442	GL50803_11990	Hypothetical protein	AACB02000069	0.01042
AS175_3742	AS98_3605	GL50803_11696	Hypothetical protein	WB_chr5	0.01042
AS175_3868	AS98_3727	GL50803_6672	Hypothetical protein	WB_chr5	0.01042
AS175_3224	AS98_3104	GL50803_7578	Dynein light chain	WB_chr5	0.01042
AS175_1233	AS98_1181	GL50803_114885	Kinesin-associated protein	WB_chr3	0.01041
AS175_2053	AS98_1974	GL50803_16507	Hypothetical protein	WB_chr4	0.0104
AS175_3714	AS98_3576	GL50803_15936	Hypothetical protein	WB_chr5	0.0104
AS175_4422	AS98_4225	GL50803_15105	Hypothetical protein	WB_chr5	0.01039
AS175_2091	AS98_2009	GL50803_21330	Hypothetical protein	WB_chr4	0.01039
AS175_2970	AS98_2862	GL50803_5643	Kinase	WB_chr4	0.01039
AS175_542	AS98_517	GL50803_113137	Hypothetical protein	WB_chr1	0.01039
AS175_1206	AS98_1155	GL50803_8349	Hypothetical protein	WB_chr2	0.01039
AS175_2277	AS98_2178	GL50803_2555	Hypothetical protein	WB_chr4	0.01038
AS175_2747	AS98_2645	GL50803_29078	Hypothetical protein	WB_chr4	0.01038
AS175_1379	AS98_1317	GL50803_12953	Hypothetical protein	WB_chr3	0.01038
AS175_1464	AS98_1397	GL50803_16958	Phospholipid-transporting ATPase IA, putative	WB_chr3	0.01038
AS175_1625	AS98_1558	GL50803_15515	Hypothetical protein	WB_chr3	0.01038
AS175_1922	AS98_1847	GL50803_15594	Hypothetical protein	WB_chr3	0.01038
AS175_197	AS98_187	GL50803_7030	Prefoldin subunit 3, putative	WB_chr1	0.01038
AS175_610	AS98_583	GL50803_7244	Hypothetical protein	WB_chr1	0.01038
AS175_762	AS98_730	GL50803_16880	Multidrug resistance protein B	WB_chr2	0.01038
AS175_4352	AS98_4163	GL50803_13273	Dynein light intermediate chain	WB_chr5	0.01037
AS175_2878	AS98_2774	GL50803_6602	Protein 21.1	WB_chr4	0.01037
AS175_1291	AS98_1235	GL50803_13852	Kinase, CAMK unique	WB_chr3	0.01037
AS175_164	AS98_158	GL50803_3408	U2 small nuclear ribonucleoprotein A', putative	WB_chr1	0.01037
AS175_1147	AS98_1098	GL50803_14367	Adenylate cyclase	WB_chr2	0.01037
AS175_3885	AS98_3743	GL50803_16794	Hypothetical protein	WB_chr5	0.01037
AS175_771	AS98_739	GL50803_16877	Zinc finger domain	WB_chr2	0.01036
AS175_4656	AS98_4457	GL50803_17043	Glyceraldehyde 3-phosphate dehydrogenase	AACB02000071	0.01036
AS175_3809	AS98_3671	GL50803_10893	Kinase, NEK	WB_chr5	0.01036
AS175_2266	AS98_2169	GL50803_17578	Kinase, NEK-frag	WB_chr4	0.01035
AS175_3117	AS98_2996	GL50803_11246	Hypothetical protein	WB_chr4	0.01035
AS175_3072	AS98_4804	GL50803_16867	AAA family ATPase	WB_chr4	0.01034
AS175_3517	AS98_3387	GL50803_17118	U2 small nuclear ribonucleoprotein A', putative	WB_chr5	0.01034
AS175_3876	AS98_3735	GL50803_24584	Hypothetical protein	WB_chr5	0.01034
AS175_3421	AS98_3295	GL50803_17276	Hypothetical protein	WB_chr5	0.01033
AS175_4845	AS98_4849	GL50803_10232	Hypothetical protein	WB_chr3	0.01032
AS175_2251	AS98_4760	GL50803_16667	Acyl-CoA synthetase	WB_chr4	0.01031
AS175_4852	AS98_4890	GL50803_16641	Hypothetical protein	WB_chr1	0.01031
AS175_687	AS98_658	GL50803_17036	Hypothetical protein	WB_chr2	0.01031
AS175_3762	AS98_3623	GL50803_11190	Hypothetical protein	WB_chr5	0.01031
AS175_4101	AS98_3948	GL50803_137684	Hypothetical protein	WB_chr5	0.01031
AS175_1538	AS98_1473	GL50803_6304	Fe-hydrogenase-1	WB_chr3	0.0103
AS175_39	AS98_38	GL50803_87461	Hypothetical protein	WB_chr1	0.0103
AS175_3467	AS98_3339	GL50803_6920	Hypothetical protein	WB_chr5	0.0103
AS175_1196	AS98_1145	GL50803_14787	Type II inositol-1,4,5-trisphosphate 5-phosphatase precursor	WB_chr2	0.0103
AS175_4430	AS98_4233	GL50803_21799	Protein 21.1	WB_chr5	0.01029
AS175_1211	AS98_1160	GL50803_1076	Alpha-13 giardin	WB_chr3	0.01029
AS175_1292	AS98_1236	GL50803_13851	Hypothetical protein	WB_chr3	0.01029
AS175_1441	AS98_1375	GL50803_26589	Hypothetical protein	WB_chr3	0.01029
AS175_2196	AS98_2103	GL50803_5631	TFIIH basal transcription factor complex helicase subunit	WB_chr4	0.01028
AS175_2981	AS98_2872	GL50803_19867	Hypothetical protein	WB_chr4	0.01028
AS175_282	AS98_266	GL50803_4063	Nuclear LIM interactor-interacting factor 1	WB_chr1	0.01027
AS175_4463	AS98_4265	GL50803_112489	Hypothetical protein	WB_chr5	0.01026
AS175_1293	AS98_1237	GL50803_5158	Transcription factor TFIIS	WB_chr3	0.01026
AS175_1535	AS98_1470	GL50803_27806	Hypothetical protein	WB_chr3	0.01026
AS175_1809	AS98_1735	GL50803_15134	Kinesin-6 like	WB_chr3	0.01026
AS175_1878	AS98_1802	GL50803_10875	Hypothetical protein	WB_chr3	0.01025
AS175_316	AS98_300	GL50803_10217	Cathepsin B precursor	WB_chr1	0.01025
AS175_3586	AS98_3449	GL50803_113892	Long chain fatty acid CoA ligase, putative	WB_chr5	0.01025
AS175_2379	AS98_2277	GL50803_9489	V-SNARE	WB_chr4	0.01024
AS175_1517	AS98_1452	GL50803_8978	4-alpha-glucanotransferase	WB_chr3	0.01024
AS175_786	AS98_753	GL50803_16454	Protein kinase, putative	WB_chr2	0.01024
AS175_1004	AS98_962	GL50803_17402	Protein 21.1	WB_chr2	0.01024
AS175_4493	AS98_4294	GL50803_15240	Hypothetical protein	WB_chr5	0.01023
AS175_1794	AS98_1720	GL50803_7270	Hypothetical protein	WB_chr3	0.01023
AS175_2832	AS98_2729	GL50803_7598	Hypothetical protein	WB_chr4	0.01022
AS175_2931	AS98_2826	GL50803_5294	Protein F10G7.1	WB_chr4	0.01022
AS175_545	AS98_520	GL50803_10254	Dynein intermediate chain	WB_chr1	0.01022
AS175_904	AS98_866	GL50803_28635	Hypothetical protein	WB_chr2	0.01022
AS175_2201	AS98_2107	GL50803_14225	CXC-rich protein	WB_chr4	0.01021
AS175_2639	AS98_2536	GL50803_9894	Protein phosphatase 2A regulatory subunit, putative	WB_chr4	0.01021
AS175_943	AS98_904	GL50803_6336	Epsilon tubulin	WB_chr2	0.01021
AS175_979	AS98_937	GL50803_14940	Hypothetical protein	WB_chr2	0.01021
AS175_1824	AS98_1750	GL50803_28379	Multidrug resistance-associated protein 1	WB_chr3	0.0102
AS175_4658	AS98_4459	GL50803_17042	Hypothetical protein	AACB02000071	0.0102
AS175_4195	AS98_4027	GL50803_16817	Transglutaminase/protease, putative	WB_chr5	0.0102
AS175_4279	AS98_4096	GL50803_21444	Spindle pole protein, putative	WB_chr5	0.01019
AS175_2694	AS98_2592	GL50803_3636	D4Ertd196e protein-like protein	WB_chr4	0.01019
AS175_1852	AS98_1778	GL50803_23560	Hypothetical protein	WB_chr3	0.01019
AS175_1003	AS98_961	GL50803_17401	Hypothetical protein	WB_chr2	0.01019
AS175_3175	AS98_3054	GL50803_16363	Alanine aminotransferase, putative	WB_chr5	0.01019
AS175_4110	AS98_3956	GL50803_95001	Hypothetical protein	WB_chr5	0.01019
AS175_4116	AS98_4679	GL50803_101278	Hypothetical protein	WB_chr5	0.01019
AS175_1975	AS98_1898	GL50803_32879	Hypothetical protein	WB_chr4	0.01017
AS175_2030	AS98_1950	GL50803_9778	Tem-1-like protein	WB_chr4	0.01017
AS175_1812	AS98_1738	GL50803_86520	Hypothetical protein	WB_chr3	0.01017
AS175_414	AS98_397	GL50803_16431	Ribosomal protein L19	WB_chr1	0.01017
AS175_4096	AS98_3943	GL50803_15832	Aminoacyl-histidine dipeptidase	WB_chr5	0.01017
AS175_353	AS98_335	GL50803_17261	Hypothetical protein	WB_chr1	0.01016
AS175_3306	AS98_3182	GL50803_8023	Hypothetical protein	WB_chr5	0.01015
AS175_371	AS98_353	GL50803_11499	Protein 21.1	WB_chr1	0.01015
AS175_2996	AS98_2888	GL50803_16450	Radial-spoke protein	WB_chr4	0.01014
AS175_2452	AS98_2349	GL50803_10760	Hypothetical protein	WB_chr4	0.01013
AS175_268	AS98_253	GL50803_13133	Hypothetical protein	WB_chr1	0.01013
AS175_2791	AS98_2688	GL50803_38519	Hypothetical protein	WB_chr4	0.01012
AS175_568	AS98_542	GL50803_14064	Hypothetical protein	WB_chr1	0.01012
AS175_754	AS98_723	GL50803_8589	Suppressor of actin 1	WB_chr2	0.01012
AS175_2501	AS98_2398	GL50803_16560	Hypothetical protein	WB_chr4	0.01011
AS175_2914	AS98_2810	GL50803_15985	Hypothetical protein	WB_chr4	0.01011
AS175_3830	AS98_3691	GL50803_33721	Hypothetical protein	WB_chr5	0.01011
AS175_3884	AS98_3742	GL50803_16795	Topoisomerase II	WB_chr5	0.01011
AS175_3952	AS98_3809	GL50803_24330	Hypothetical protein	WB_chr5	0.01011
AS175_3985	AS98_3841	GL50803_41304	Hypothetical protein	WB_chr5	0.01011
AS175_4081	AS98_3930	GL50803_5821	Hypothetical protein	WB_chr5	0.01011
AS175_3375	AS98_3250	GL50803_16464	Hypothetical protein	WB_chr5	0.0101
AS175_1585	AS98_1520	GL50803_137745	SMC3-like protein	WB_chr3	0.0101
AS175_1640	AS98_1572	GL50803_40904	Kinase, NEK	WB_chr3	0.0101
AS175_1751	AS98_1678	GL50803_33985	Hypothetical protein	WB_chr3	0.01009
AS175_1797	AS98_1723	GL50803_14407	Hypothetical protein	WB_chr3	0.01009
AS175_251	AS98_236	GL50803_17335	Kinase, CMGC SRPK	WB_chr1	0.01009
AS175_603	AS98_577	GL50803_30474	Hypothetical protein	WB_chr1	0.01009
AS175_1633	AS98_1566	GL50803_14742	Kinase, NEK	WB_chr3	0.01008
AS175_137	AS98_131	GL50803_8909	Hypothetical protein	WB_chr1	0.01008
AS175_198	AS98_188	GL50803_7031	Spindle pole protein, putative	WB_chr1	0.01008
AS175_3720	AS98_3582	GL50803_11436	Molybdopterin biosynthesis MoeB protein	WB_chr5	0.01008
AS175_2336	AS98_2237	GL50803_7843	Hypothetical protein	WB_chr4	0.01007
AS175_1404	AS98_1342	GL50803_15777	Hypothetical protein	WB_chr3	0.01007
AS175_1875	AS98_1799	GL50803_10870	Aspartyl-tRNA synthetase	WB_chr3	0.01007
AS175_1913	AS98_1837	GL50803_17089	Hypothetical protein	WB_chr3	0.01007
AS175_1508	AS98_1443	GL50803_17612	Hypothetical protein	WB_chr3	0.01006
AS175_38	AS98_37	GL50803_2285	Hypothetical protein	WB_chr1	0.01006
AS175_982	AS98_940	GL50803_9376	Sec23	WB_chr2	0.01006
AS175_4549	AS98_4350	GL50803_14456	Low molecular weight protein-tyrosine-phosphatase	AACB02000068	0.01006
AS175_2168	AS98_2077	GL50803_17126	Hypothetical protein	WB_chr4	0.01005
AS175_4840	AS98_1406	GL50803_15334	Hypothetical protein	WB_chr3	0.01005
AS175_4070	AS98_3921	GL50803_17192	Protein transport protein Sec7	WB_chr5	0.01005
AS175_3499	AS98_3369	GL50803_89845	Protein 21.1	WB_chr5	0.01004
AS175_3617	AS98_3477	GL50803_6284	Protein 21.1	WB_chr5	0.01004
AS175_4223	AS98_4052	GL50803_1345	Ribosomal protein L10a	WB_chr5	0.01003
AS175_1977	AS98_1900	GL50803_3007	Hypothetical protein	WB_chr4	0.01003
AS175_3115	AS98_2994	GL50803_11244	Hypothetical protein	WB_chr4	0.01003
AS175_1388	AS98_1326	GL50803_14833	Hypothetical protein	WB_chr3	0.01003
AS175_3433	AS98_3307	GL50803_6483	Ribonuclease HI, large sub	WB_chr5	0.01003
AS175_1710	AS98_1638	GL50803_95563	Phosphorylase B kinase gamma catalytic chain	WB_chr3	0.01003
AS175_3493	AS98_3364	GL50803_16049	Kinase, NEK	WB_chr5	0.01003
AS175_1032	AS98_988	GL50803_11771	Hypothetical protein	WB_chr2	0.01003
AS175_3221	AS98_3101	GL50803_14488	Cyclin A	WB_chr5	0.01003
AS175_4270	AS98_4088	GL50803_16485	Hypothetical protein	WB_chr5	0.01002
AS175_2118	AS98_4748	GL50803_17251	IFT complex A	WB_chr4	0.01002
AS175_212	AS98_201	GL50803_7825	Hypothetical protein	WB_chr1	0.01002
AS175_3902	AS98_3759	GL50803_41467	Protein 21.1, putative	WB_chr5	0.01002
AS175_1573	AS98_1509	GL50803_96994	Syntaxin 1A	WB_chr3	0.01001
AS175_919	AS98_881	GL50803_17385	Hypothetical protein	WB_chr2	0.01001
AS175_2224	AS98_2129	GL50803_24512	Neurogenic locus notch-like protein	WB_chr4	0.01
AS175_2454	AS98_2351	GL50803_10762	Hypothetical protein	WB_chr4	0.01
AS175_2955	AS98_2849	GL50803_93551	Metalloprotease, insulinase family	WB_chr4	0.01
AS175_1016	AS98_973	GL50803_7573	3-hydroxy-3-methylglutaryl-coenzyme A reductase	WB_chr2	0.01
AS175_4461	AS98_4263	GL50803_5534	Coiled-coil protein	WB_chr5	0.00999
AS175_1511	AS98_1446	GL50803_88065	Hypothetical protein	WB_chr3	0.00999
AS175_1854	AS98_1780	GL50803_12046	SPEF1-like protein	WB_chr3	0.00999
AS175_97	AS98_94	GL50803_17169	Hypothetical protein	WB_chr1	0.00999
AS175_3495	AS98_3366	GL50803_14333	Hypothetical protein	WB_chr5	0.00999
AS175_3616	AS98_3476	GL50803_6377	Hypothetical protein	WB_chr5	0.00999
AS175_2285	AS98_2185	GL50803_4033	Protein kinase	WB_chr4	0.00998
AS175_2874	AS98_2770	GL50803_17550	Transducin/WD-40 repeat protein family	WB_chr4	0.00998
AS175_4128	AS98_4684	GL50803_7556	Lysosomal acid phosphatase precursor	WB_chr5	0.00998
AS175_1236	AS98_1184	GL50803_16184	Hypothetical protein	WB_chr3	0.00996
AS175_548	AS98_523	GL50803_17505	Cyclin B-like protein	WB_chr1	0.00996
AS175_1200	AS98_1149	GL50803_14085	Hypothetical protein	WB_chr2	0.00996
AS175_2705	AS98_2603	GL50803_41927	Hypothetical protein	WB_chr4	0.00995
AS175_3025	AS98_2916	GL50803_16525	Ribosomal protein L3	WB_chr4	0.00995
AS175_652	AS98_624	GL50803_8987	Hypothetical protein	WB_chr2	0.00995
AS175_767	AS98_735	GL50803_8937	Hypothetical protein	WB_chr2	0.00995
AS175_1033	AS98_989	GL50803_17413	CDC19	WB_chr2	0.00995
AS175_3683	AS98_3544	GL50803_8920	Zinc finger domain	WB_chr5	0.00995
AS175_2499	AS98_2396	GL50803_10552	Hypothetical protein	WB_chr4	0.00994
AS175_986	AS98_944	GL50803_15871	Serine peptidase, putative	WB_chr2	0.00994
AS175_2725	AS98_2622	GL50803_10707	NAD-dependent histone deacetylase Sir2	WB_chr4	0.00993
AS175_86	AS98_83	GL50803_11866	Hypothetical protein	WB_chr1	0.00993
AS175_3601	AS98_3463	GL50803_24807	Protein 21.1	WB_chr5	0.00993
AS175_3838	AS98_3699	GL50803_11178	Kinase, CAMK CAMK1	WB_chr5	0.00993
AS175_2400	AS98_2296	GL50803_2925	Rho GDI	WB_chr4	0.00992
AS175_1082	AS98_1037	GL50803_7356	Kinase, NEK	WB_chr2	0.00992
AS175_1152	AS98_1103	GL50803_93736	Dynein heavy chain	WB_chr2	0.00992
AS175_3828	AS98_3689	GL50803_11164	Protein 21.1	WB_chr5	0.00992
AS175_4143	AS98_3976	GL50803_9183	Hypothetical protein	WB_chr5	0.00992
AS175_2406	AS98_2302	GL50803_15192	Hypothetical protein	WB_chr4	0.00991
AS175_2429	AS98_2325	GL50803_7608	Hypothetical protein	WB_chr4	0.00991
AS175_2600	AS98_2499	GL50803_87022	RNA helicase	WB_chr4	0.00991
AS175_2721	AS98_4780	GL50803_15270	Ubiquitin protein, putative	WB_chr4	0.0099
AS175_3463	AS98_3335	GL50803_14322	Hypothetical protein	WB_chr5	0.0099
AS175_391	AS98_374	GL50803_11380	Hypothetical protein	WB_chr1	0.0099
AS175_4207	AS98_4038	GL50803_5346	Kinase, NEK	WB_chr5	0.0099
AS175_1595	AS98_1530	GL50803_5779	Hypothetical protein	WB_chr3	0.00989
AS175_700	AS98_670	GL50803_17030	Chaperone protein dnaJ	WB_chr2	0.00989
AS175_714	AS98_683	GL50803_9618	Leucine-rich repeat protein	WB_chr2	0.00989
AS175_867	AS98_831	GL50803_9827	Thioredoxin reductase	WB_chr2	0.00989
AS175_3927	AS98_3784	GL50803_17531	Hypothetical protein	WB_chr5	0.00989
AS175_1647	AS98_1578	GL50803_87945	Kinase, NEK	WB_chr3	0.00988
AS175_1934	AS98_1859	GL50803_10229	Hypothetical protein	WB_chr3	0.00988
AS175_990	AS98_948	GL50803_91761	Sec1, putative	WB_chr2	0.00988
AS175_3837	AS98_3698	GL50803_11177	Kinesin-like protein	WB_chr5	0.00988
AS175_1973	AS98_1896	GL50803_17484	Hypothetical protein	WB_chr4	0.00987
AS175_1628	AS98_1561	GL50803_15513	WD-repeat protein BING4	WB_chr3	0.00987
AS175_224	AS98_211	GL50803_15247	Grp94/Hsp90	WB_chr1	0.00987
AS175_3489	AS98_3360	GL50803_23833	Vacuolar protein sorting 35	WB_chr5	0.00987
AS175_3811	AS98_3673	GL50803_10898	Hypothetical protein	WB_chr5	0.00987
AS175_2466	AS98_2363	GL50803_15285	Hypothetical protein	WB_chr4	0.00986
AS175_1539	AS98_1474	GL50803_14164	Hypothetical protein	WB_chr3	0.00986
AS175_1623	AS98_1556	GL50803_29682	Hypothetical protein	WB_chr3	0.00986
AS175_2577	AS98_2476	GL50803_16371	Nucleolar GTP-binding protein 1, putative	WB_chr4	0.00985
AS175_3120	AS98_4813	GL50803_15382	Hypothetical protein	WB_chr4	0.00985
AS175_4843	AS98_4840	GL50803_113740	Hypothetical protein	WB_chr3	0.00985
AS175_4479	AS98_4281	GL50803_17468	Hypothetical protein	WB_chr5	0.00984
AS175_2064	AS98_1984	GL50803_14510	Protein 21.1	WB_chr4	0.00984
AS175_3307	AS98_3183	GL50803_8025	Nuclear ATP/GTP-binding protein	WB_chr5	0.00984
AS175_2643	AS98_2540	GL50803_5274	Hypothetical protein	WB_chr4	0.00984
AS175_1738	AS98_1666	GL50803_14104	Hypothetical protein	WB_chr3	0.00984
AS175_3605	AS98_3467	GL50803_34058	Mismatch repair protein	WB_chr5	0.00984
AS175_4213	AS98_4042	GL50803_27896	Hypothetical protein	WB_chr5	0.00984
AS175_2025	AS98_1945	GL50803_15046	Ribosomal protein L26	WB_chr4	0.00983
AS175_1477	AS98_1412	GL50803_8462	Ribosomal protein L27	WB_chr3	0.00983
AS175_1047	AS98_4931	GL50803_137731	Hypothetical protein	WB_chr2	0.00983
AS175_3792	AS98_3654	GL50803_13495	Hypothetical protein	WB_chr5	0.00983
AS175_3362	AS98_3238	GL50803_3647	Hypothetical protein	WB_chr5	0.00982
AS175_3079	AS98_2963	GL50803_15353	Hypothetical protein	WB_chr4	0.00982
AS175_1336	AS98_1278	GL50803_8218	Kinase, NEK	WB_chr3	0.00982
AS175_782	AS98_749	GL50803_16452	Hypothetical protein	WB_chr2	0.00982
AS175_3167	AS98_3046	GL50803_23655	Hypothetical protein	WB_chr5	0.00982
AS175_3594	AS98_3456	GL50803_13101	Basic, immunoglobulin-like variable motif-containing protein	WB_chr5	0.00982
AS175_2603	AS98_2502	GL50803_14988	Hypothetical protein	WB_chr4	0.00981
AS175_127	AS98_121	GL50803_8862	Hypothetical protein	WB_chr1	0.00981
AS175_428	AS98_411	GL50803_4257	Hypothetical protein	WB_chr1	0.00981
AS175_4509	AS98_4310	GL50803_2323	Hypothetical protein	WB_chr5	0.0098
AS175_2221	AS98_2126	GL50803_94927	Kinase, NEK	WB_chr4	0.0098
AS175_1438	AS98_1372	GL50803_12150	Alanine aminotransferase, putative	WB_chr3	0.0098
AS175_660	AS98_631	GL50803_33083	Mlh2-like protein	WB_chr2	0.0098
AS175_1128	AS98_1081	GL50803_6508	Hypothetical protein	WB_chr2	0.0098
AS175_3829	AS98_3690	GL50803_11165	Protein 21.1	WB_chr5	0.0098
AS175_2726	AS98_2623	GL50803_10708	Hypothetical protein	WB_chr4	0.00979
AS175_774	AS98_742	GL50803_8928	Protein 21.1	WB_chr2	0.00979
AS175_3203	AS98_3083	GL50803_17155	Hypothetical protein	WB_chr5	0.00979
AS175_4032	AS98_3885	GL50803_92618	Nicotinamide-nucleotide adenylyltransferase	WB_chr5	0.00979
AS175_4254	AS98_4073	GL50803_16715	Hypothetical protein	WB_chr5	0.00978
AS175_1287	AS98_1231	GL50803_96018	Spindle pole protein, putative	WB_chr3	0.00978
AS175_1636	AS98_1569	GL50803_8610	Coiled-coil protein	WB_chr3	0.00978
AS175_1733	AS98_1661	GL50803_17313	Hypothetical protein	WB_chr3	0.00978
AS175_3466	AS98_3338	GL50803_6919	Hypothetical protein	WB_chr5	0.00978
AS175_4219	AS98_4048	GL50803_6530	Protein 21.1	WB_chr5	0.00977
AS175_2559	AS98_2457	GL50803_40016	Protein 21.1	WB_chr4	0.00977
AS175_185	AS98_175	GL50803_101810	Phospholipid-transporting ATPase IIB, putative	WB_chr1	0.00977
AS175_2886	AS98_2782	GL50803_21897	Hypothetical protein	WB_chr4	0.00976
AS175_1712	AS98_1640	GL50803_6929	Hypothetical protein	WB_chr3	0.00976
AS175_1896	AS98_1820	GL50803_4705	Hypothetical protein	WB_chr3	0.00976
AS175_3480	AS98_3351	GL50803_42676	Hypothetical protein	WB_chr5	0.00976
AS175_358	AS98_340	GL50803_17264	Kinesin like protein	WB_chr1	0.00976
AS175_392	AS98_375	GL50803_11381	Hypothetical protein	WB_chr1	0.00976
AS175_588	AS98_563	GL50803_16636	Rab2b	WB_chr1	0.00976
AS175_1197	AS98_1146	GL50803_8850	Protein 21.1	WB_chr2	0.00976
AS175_3984	AS98_3840	GL50803_13948	Hypothetical protein	WB_chr5	0.00976
AS175_3547	AS98_3414	GL50803_16736	Protein 21.1	WB_chr5	0.00975
AS175_1159	AS98_1109	GL50803_93721	Cyclin fold protein 1, putative	WB_chr2	0.00975
AS175_3756	AS98_3618	GL50803_11676	Sirtuin type 2	WB_chr5	0.00975
AS175_3890	AS98_3747	GL50803_16792	Kinase, NEK	WB_chr5	0.00975
AS175_3426	AS98_3300	GL50803_17280	Hypothetical protein	WB_chr5	0.00974
AS175_3613	AS98_3474	GL50803_113873	Hypothetical protein	WB_chr5	0.00974
AS175_3297	AS98_3174	GL50803_24400	Kinase, NEK	WB_chr5	0.00973
AS175_2327	AS98_2228	GL50803_17593	Hypothetical protein	WB_chr4	0.00972
AS175_3088	AS98_2971	GL50803_10744	Kinase, NEK	WB_chr4	0.00972
AS175_1210	AS98_1159	GL50803_16332	Coiled-coil protein	WB_chr3	0.00972
AS175_148	AS98_142	GL50803_16493	Hypothetical protein	WB_chr1	0.00972
AS175_1537	AS98_1472	GL50803_102921	Hypothetical protein	WB_chr3	0.00971
AS175_1803	AS98_1729	GL50803_10167	Coiled-coil protein	WB_chr3	0.00971
AS175_3768	AS98_3629	GL50803_17539	RNA helicase, putative	WB_chr5	0.00971
AS175_481	AS98_463	GL50803_14004	Long-flagella protein, kinase, CMGC RCK	WB_chr1	0.0097
AS175_4342	AS98_4153	GL50803_6135	Ribosomal protein S17	WB_chr5	0.00969
AS175_2052	AS98_1973	GL50803_16508	Kinase, NEK-frag	WB_chr4	0.00969
AS175_2314	AS98_2215	GL50803_15535	Deoxyhypusine synthase, putative	WB_chr4	0.00969
AS175_2248	AS98_2152	GL50803_32893	Hypothetical protein	WB_chr4	0.00968
AS175_2408	AS98_2304	GL50803_15191	Hypothetical protein	WB_chr4	0.00968
AS175_3342	AS98_3218	GL50803_8820	Spindle pole protein, putative	WB_chr5	0.00968
AS175_3081	AS98_2965	GL50803_11151	Hypothetical protein	WB_chr4	0.00968
AS175_1278	AS98_1222	GL50803_137755	Hypothetical protein	WB_chr3	0.00968
AS175_1364	AS98_1303	GL50803_14662	Hypothetical protein	WB_chr3	0.00968
AS175_3398	AS98_3271	GL50803_15054	Kelch repeat-containing protein	WB_chr5	0.00968
AS175_1652	AS98_1583	GL50803_22268	Hypothetical protein	WB_chr3	0.00968
AS175_907	AS98_869	GL50803_8794	Nucleolar GAR1-like protein, putative	WB_chr2	0.00968
AS175_4558	AS98_4357	GL50803_15958	Ser/Thr protein kinase	AACB02000068	0.00968
AS175_2194	AS98_4757	GL50803_13988	Hypothetical protein	WB_chr4	0.00967
AS175_2530	AS98_2428	GL50803_14045	Hypothetical protein	WB_chr4	0.00967
AS175_3095	AS98_2976	GL50803_17562	Protein 21.1	WB_chr4	0.00967
AS175_3711	AS98_3573	GL50803_13427	Protein 21.1	WB_chr5	0.00967
AS175_3710	AS98_3572	GL50803_92739	ATP-dependent RNA helicase A	WB_chr5	0.00965
AS175_172	AS98_4861	GL50803_87358	Chorein	WB_chr1	0.00964
AS175_357	AS98_339	GL50803_15062	Hypothetical protein	WB_chr1	0.00964
AS175_690	AS98_661	GL50803_24712	Phosphatidylinositol-4-phosphate 5-kinase, putative	WB_chr2	0.00964
AS175_4445	AS98_4248	GL50803_16914	Ankyrin repeat protein	WB_chr5	0.00963
AS175_2617	AS98_2516	GL50803_96460	Alanyl-tRNA synthetase	WB_chr4	0.00963
AS175_2869	AS98_2765	GL50803_13756	Proteasome subunit beta type 3	WB_chr4	0.00963
AS175_1677	AS98_1605	GL50803_14583	Hypothetical protein	WB_chr3	0.00963
AS175_208	AS98_197	GL50803_103202	Hypothetical protein	WB_chr1	0.00963
AS175_3966	AS98_4669	GL50803_16630	Hypothetical protein	WB_chr5	0.00963
AS175_1722	AS98_1650	GL50803_5768	Hypothetical protein	WB_chr3	0.00962
AS175_427	AS98_410	GL50803_4255	Sugar kinase, putative	WB_chr1	0.00962
AS175_3525	AS98_3394	GL50803_11113	Hypothetical protein	WB_chr5	0.00962
AS175_880	AS98_843	GL50803_87826	Hypothetical protein	WB_chr2	0.00962
AS175_4417	AS98_4220	GL50803_10073	Alpha-12 giardin	WB_chr5	0.00961
AS175_3515	AS98_3385	GL50803_8163	Manganese-dependent inorganic pyrophosphatase, putative	WB_chr5	0.00961
AS175_4437	AS98_4240	GL50803_16912	Hypothetical protein	WB_chr5	0.0096
AS175_3371	AS98_4644	GL50803_3565	Dihydrouridine synthase, putative	WB_chr5	0.0096
AS175_109	AS98_104	GL50803_103883	Hypothetical protein	WB_chr1	0.0096
AS175_394	AS98_377	GL50803_11383	Hypothetical protein	WB_chr1	0.0096
AS175_950	AS98_911	GL50803_17392	Kinase	WB_chr2	0.0096
AS175_4080	AS98_4628	GL50803_5822	Hypothetical protein	WB_chr5	0.0096
AS175_3353	AS98_3229	GL50803_17109	Vacuolar protein sorting 11	WB_chr5	0.00959
AS175_1439	AS98_1373	GL50803_15589	Hypothetical protein	WB_chr3	0.00959
AS175_1591	AS98_1526	GL50803_5786	Ribosome biogenesis protein NEP1, putative	WB_chr3	0.00959
AS175_173	AS98_166	GL50803_111869	Hypothetical protein	WB_chr1	0.00959
AS175_4283	AS98_4100	GL50803_5013	Endothelin-converting enzyme 2	WB_chr5	0.00958
AS175_3638	AS98_3499	GL50803_16130	Hypothetical protein	WB_chr5	0.00958
AS175_1908	AS98_1832	GL50803_8497	RabF	WB_chr3	0.00957
AS175_221	AS98_208	GL50803_10571	Hypothetical protein	WB_chr1	0.00957
AS175_4133	AS98_4688	GL50803_137685	Hypothetical protein	WB_chr5	0.00957
AS175_3404	AS98_3277	GL50803_9803	La ribonucleoprotein, putative	WB_chr5	0.00956
AS175_1679	AS98_1607	GL50803_7909	Amino acid transporter family	WB_chr3	0.00956
AS175_697	AS98_668	GL50803_8639	Hypothetical protein	WB_chr2	0.00956
AS175_2632	AS98_2529	GL50803_15076	Hypothetical protein	WB_chr4	0.00955
AS175_1246	AS98_1192	GL50803_3449	Kinase, NEK	WB_chr3	0.00955
AS175_487	AS98_468	GL50803_13310	Hypothetical protein	WB_chr1	0.00955
AS175_430	AS98_413	GL50803_94322	Spastin	WB_chr1	0.00954
AS175_541	AS98_516	GL50803_29119	Hypothetical protein	WB_chr1	0.00954
AS175_582	AS98_557	GL50803_16640	Hypothetical protein	WB_chr1	0.00954
AS175_912	AS98_874	GL50803_15953	Kinase, NEK	WB_chr2	0.00954
AS175_4104	AS98_3951	GL50803_40496	Dynein heavy chain	WB_chr5	0.00954
AS175_1323	AS98_1264	GL50803_13962	Hydroxymethylglutaryl-CoA synthase	WB_chr3	0.00953
AS175_1643	AS98_1575	GL50803_15331	Hypothetical protein	WB_chr3	0.00953
AS175_1721	AS98_1649	GL50803_42377	Hypothetical protein	WB_chr3	0.00953
AS175_1828	AS98_1754	GL50803_16758	Hypothetical protein	WB_chr3	0.00952
AS175_275	AS98_260	GL50803_14070	Kinesin-like protein	WB_chr1	0.00952
AS175_2918	AS98_2814	GL50803_5744	Sec61-alpha	WB_chr4	0.00951
AS175_1776	AS98_1703	GL50803_16143	Transcription regulatory protein SNF2	WB_chr3	0.00951
AS175_1914	AS98_1838	GL50803_112112	Hypothetical protein	WB_chr3	0.00951
AS175_796	AS98_762	GL50803_16457	Hypothetical protein	WB_chr2	0.00951
AS175_4343	AS98_4154	GL50803_27739	Hypothetical protein	WB_chr5	0.0095
AS175_1107	AS98_1060	GL50803_16598	Mannose-1-phosphate guanyltransferase	WB_chr2	0.0095
AS175_4618	AS98_4419	GL50803_15897	Hypothetical protein	AACB02000064	0.0095
AS175_3823	AS98_3684	GL50803_31978	Hypothetical protein	WB_chr5	0.0095
AS175_4108	AS98_3954	GL50803_6048	Hypothetical protein	WB_chr5	0.0095
AS175_2504	AS98_2400	GL50803_8880	Hypothetical protein	WB_chr4	0.00949
AS175_3327	AS98_3203	GL50803_14361	Hypothetical protein	WB_chr5	0.00949
AS175_4850	AS98_4882	GL50803_6583	Hypothetical protein	WB_chr1	0.00949
AS175_2545	AS98_2443	GL50803_15392	Replication factor C, subunit 1	WB_chr4	0.00948
AS175_3408	AS98_3281	GL50803_15048	ATP-dependent RNA helicase-like protein	WB_chr5	0.00948
AS175_68	AS98_65	complement(176043-178013)	Hypothetical protein	WB_chr1	0.00948
AS175_304	AS98_288	GL50803_5883	Hypothetical protein	WB_chr1	0.00948
AS175_1062	AS98_4932	GL50803_14694	Hypothetical protein	WB_chr2	0.00948
AS175_4597	AS98_4399	GL50803_23634	Hypothetical protein	AACB02000072	0.00948
AS175_3867	AS98_3726	GL50803_6671	Hypothetical protein	WB_chr5	0.00948
AS175_1961	AS98_1886	GL50803_11354	Hypothetical protein	WB_chr4	0.00947
AS175_2503	AS98_4772	GL50803_32914	Hypothetical protein	WB_chr4	0.00947
AS175_75	AS98_72	GL50803_8621	Leucyl-tRNA synthetase	WB_chr1	0.00947
AS175_105	AS98_4856	GL50803_103878	Hypothetical protein	WB_chr1	0.00947
AS175_4109	AS98_3955	GL50803_14101	Protein 21.1	WB_chr5	0.00947
AS175_3849	AS98_3708	GL50803_40369	Hypothetical protein	WB_chr5	0.00946
AS175_2322	AS98_2223	GL50803_11953	Coatomer alpha subunit	WB_chr4	0.00945
AS175_1423	AS98_1358	GL50803_5615	Hypothetical protein	WB_chr3	0.00945
AS175_1723	AS98_1651	GL50803_14027	Hypothetical protein	WB_chr3	0.00945
AS175_1813	AS98_1739	GL50803_23888	FixW protein, putative	WB_chr3	0.00945
AS175_1846	AS98_1772	GL50803_27310	Stress-induced-phosphoprotein 1	WB_chr3	0.00945
AS175_234	AS98_220	GL50803_10196	Hypothetical protein	WB_chr1	0.00945
AS175_698	AS98_669	GL50803_114199	Hypothetical protein	WB_chr2	0.00945
AS175_3536	AS98_3404	GL50803_17120	CEGP1 protein	WB_chr5	0.00945
AS175_4041	AS98_3894	GL50803_15369	Hypothetical protein	WB_chr5	0.00945
AS175_4312	AS98_4127	GL50803_100845	Hypothetical protein	WB_chr5	0.00944
AS175_2340	AS98_2241	GL50803_14569	Hypothetical protein	WB_chr4	0.00944
AS175_552	AS98_4886	GL50803_90425	Hypothetical protein	WB_chr1	0.00944
AS175_772	AS98_740	GL50803_31903	Hypothetical protein	WB_chr2	0.00944
AS175_3852	AS98_3710	GL50803_29181	Hypothetical protein	WB_chr5	0.00944
AS175_3022	AS98_2913	GL50803_19436	Ribosomal protein L7	WB_chr4	0.00943
AS175_1746	AS98_1674	GL50803_4371	Kinesin-8	WB_chr3	0.00943
AS175_2210	AS98_2115	GL50803_17139	Kinase, CMGC CMGC-GL1	WB_chr4	0.00942
AS175_3300	AS98_3177	GL50803_14241	Hypothetical protein	WB_chr5	0.00942
AS175_1475	AS98_1410	GL50803_8465	Protein 21.1	WB_chr3	0.00942
AS175_1897	AS98_1821	GL50803_17097	Protein 21.1	WB_chr3	0.00942
AS175_723	AS98_692	GL50803_2753	Hypothetical protein	WB_chr2	0.00942
AS175_4038	AS98_3891	GL50803_15367	Hypothetical protein	WB_chr5	0.00942
AS175_4297	AS98_4112	GL50803_7791	Hypothetical protein	WB_chr5	0.00941
AS175_2910	AS98_2806	GL50803_12240	Kinase, NEK	WB_chr4	0.00941
AS175_1827	AS98_1753	GL50803_14601	Hypothetical protein	WB_chr3	0.00941
AS175_2595	AS98_2494	GL50803_16380	Cathepsin L precursor	WB_chr4	0.0094
AS175_1481	AS98_1416	GL50803_8456	Tubulin tyrosine ligase	WB_chr3	0.0094
AS175_888	AS98_4921	GL50803_16273	Hypothetical protein	WB_chr2	0.0094
AS175_3929	AS98_3786	GL50803_7893	Hypothetical protein	WB_chr5	0.0094
AS175_2387	AS98_2285	GL50803_17075	Spindle pole protein, putative	WB_chr4	0.00939
AS175_363	AS98_345	GL50803_9850	Hypothetical protein	WB_chr1	0.00939
AS175_4851	AS98_4887	GL50803_5911	Hypothetical protein	WB_chr1	0.00939
AS175_1180	AS98_1129	GL50803_9503	Hypothetical protein	WB_chr2	0.00939
AS175_3673	AS98_3534	GL50803_9283	Hypothetical protein	WB_chr5	0.00939
AS175_3739	AS98_3602	GL50803_11701	Hypothetical protein	WB_chr5	0.00939
AS175_3201	AS98_3081	GL50803_10033	Hypothetical protein	WB_chr5	0.00939
AS175_3286	AS98_3164	GL50803_9046	Sugar transport family protein	WB_chr5	0.00938
AS175_3328	AS98_3204	GL50803_14360	Tenascin-X	WB_chr5	0.00938
AS175_3055	AS98_2945	GL50803_112784	Hypothetical protein	WB_chr4	0.00938
AS175_3384	AS98_4645	GL50803_3470	ABC transporter family protein	WB_chr5	0.00938
AS175_3385	AS98_3258	GL50803_33807	Protein 21.1	WB_chr5	0.00938
AS175_4061	AS98_3912	GL50803_13941	Histidinol-phosphatase, putative	WB_chr5	0.00938
AS175_1598	AS98_1533	GL50803_16934	Tetratricopeptide repeat protein	WB_chr3	0.00937
AS175_678	AS98_649	GL50803_4191	Kinase, CMGC CDK	WB_chr2	0.00937
AS175_2626	AS98_2524	GL50803_9916	Hypothetical protein	WB_chr4	0.00936
AS175_977	AS98_935	GL50803_31295	DinF protein	WB_chr2	0.00936
AS175_3650	AS98_3511	GL50803_16992	Hypothetical protein	WB_chr5	0.00935
AS175_4113	AS98_3959	GL50803_4017	Hypothetical protein	WB_chr5	0.00935
AS175_2549	AS98_2447	GL50803_29486	Hypothetical protein	WB_chr4	0.00934
AS175_1522	AS98_1457	GL50803_6590	RNA 3'-terminal phosphate cyclase-like protein	WB_chr3	0.00934
AS175_1560	AS98_1496	GL50803_15436	Hypothetical protein	WB_chr3	0.00934
AS175_480	AS98_462	GL50803_101850	Kinase, CMGC DYRK	WB_chr1	0.00934
AS175_797	AS98_763	GL50803_8516	Hypothetical protein	WB_chr2	0.00934
AS175_3734	AS98_3597	GL50803_111950	Dynein heavy chain	WB_chr5	0.00934
AS175_2752	AS98_2650	GL50803_90767	Separase	WB_chr4	0.00933
AS175_1253	AS98_1199	GL50803_3920	Hypothetical protein	WB_chr3	0.00933
AS175_1764	AS98_1691	GL50803_17320	Coiled-coil protein	WB_chr3	0.00933
AS175_622	AS98_593	GL50803_15306	Protein 21.1	WB_chr1	0.00933
AS175_967	AS98_927	GL50803_15482	Nuclear ATP/GTP-binding protein	WB_chr2	0.00933
AS175_1070	AS98_1025	GL50803_8003	Bet3-like protein	WB_chr2	0.00933
AS175_1252	AS98_1198	GL50803_95878	Hypothetical protein	WB_chr3	0.00932
AS175_1328	AS98_1269	GL50803_3370	Hypothetical protein	WB_chr3	0.00932
AS175_1458	AS98_1391	GL50803_14375	Asparaginyl-tRNA synthetase	WB_chr3	0.00932
AS175_220	AS98_207	GL50803_10570	FKBP-type peptidyl-prolyl cis-trans isomerase	WB_chr1	0.00932
AS175_3485	AS98_3356	GL50803_8074	Manganese-dependent inorganic pyrophosphatase, putative	WB_chr5	0.00932
AS175_639	AS98_610	GL50803_32801	Hypothetical protein	WB_chr1	0.00932
AS175_2252	AS98_2155	GL50803_14195	Pms1-like protein	WB_chr4	0.00931
AS175_2536	AS98_2434	GL50803_14048	EB1	WB_chr4	0.00931
AS175_3344	AS98_3220	GL50803_102034	Kinase, NEK-frag	WB_chr5	0.00931
AS175_3090	AS98_2973	GL50803_17559	Hypothetical protein	WB_chr4	0.00931
AS175_3454	AS98_3327	GL50803_9719	NADH oxidase	WB_chr5	0.00931
AS175_259	AS98_244	GL50803_14168	Amino acid transporter system N2, putative	WB_chr1	0.00931
AS175_3541	AS98_3409	GL50803_16732	Hypothetical protein	WB_chr5	0.00931
AS175_4016	AS98_3871	GL50803_16700	Hypothetical protein	WB_chr5	0.00931
AS175_593	AS98_568	GL50803_15215	Phosphatase	WB_chr1	0.0093
AS175_807	AS98_773	GL50803_24662	L-serine dehydratase	WB_chr2	0.0093
AS175_1119	AS98_1072	GL50803_16256	Hypothetical protein	WB_chr2	0.0093
AS175_3688	AS98_3549	GL50803_8914	Kinase, NEK	WB_chr5	0.0093
AS175_3928	AS98_3785	GL50803_7896	26S proteasome non-ATPase regulatory subunit 7	WB_chr5	0.0093
AS175_4148	AS98_3980	GL50803_9175	Hypothetical protein	WB_chr5	0.0093
AS175_2421	AS98_2317	GL50803_13857	Hypothetical protein	WB_chr4	0.00929
AS175_2708	AS98_2606	GL50803_17432	Heat shock protein 70	WB_chr4	0.00929
AS175_263	AS98_248	GL50803_17340	Hypothetical protein	WB_chr1	0.00929
AS175_882	AS98_845	GL50803_16269	FAD synthetase	WB_chr2	0.00929
AS175_3299	AS98_3176	GL50803_6559	Hypothetical protein	WB_chr5	0.00928
AS175_3349	AS98_3225	GL50803_17111	Hypothetical protein	WB_chr5	0.00928
AS175_3357	AS98_3233	GL50803_17106	26S protease regulatory subunit 8	WB_chr5	0.00928
AS175_1524	AS98_1459	GL50803_6592	Hypothetical protein	WB_chr3	0.00928
AS175_806	AS98_772	GL50803_13604	Hypothetical protein	WB_chr2	0.00928
AS175_3971	AS98_3827	GL50803_96570	Hypothetical protein	WB_chr5	0.00928
AS175_2162	AS98_2072	GL50803_6633	Farnesyl diphosphate synthase	WB_chr4	0.00927
AS175_712	AS98_681	GL50803_9620	High cysteine membrane protein Group 2	WB_chr2	0.00927
AS175_753	AS98_722	GL50803_16882	Bystin	WB_chr2	0.00927
AS175_1096	AS98_1050	GL50803_3974	DNA-directed RNA polymerase III subunit 22.9 kDa polypeptide	WB_chr2	0.00927
AS175_3819	AS98_3680	GL50803_16981	Hypothetical protein	WB_chr5	0.00927
AS175_4456	AS98_4260	GL50803_2947	Hypothetical protein	WB_chr5	0.00926
AS175_2069	AS98_1989	GL50803_3983	5' nucleotidase family protein	WB_chr4	0.00926
AS175_683	AS98_654	GL50803_114209	Hypothetical protein	WB_chr2	0.00925
AS175_566	AS98_540	GL50803_17502	Mannosyltransferase	WB_chr1	0.00924
AS175_4092	AS98_3939	GL50803_16768	Hypothetical protein	WB_chr5	0.00924
AS175_3352	AS98_3228	GL50803_2906	Hypothetical protein	WB_chr5	0.00923
AS175_117	AS98_112	GL50803_5456	Hypothetical protein	WB_chr1	0.00923
AS175_219	AS98_4863	GL50803_10569	Hypothetical protein	WB_chr1	0.00923
AS175_408	AS98_391	GL50803_14681	Protein 21.1	WB_chr1	0.00923
AS175_544	AS98_519	GL50803_10255	Translation initiation factor eIF-4A, putative	WB_chr1	0.00923
AS175_4565	AS98_4364	GL50803_137754	Hypothetical protein	AACB02000067	0.00923
AS175_1351	AS98_4823	GL50803_113553	Kinase, NEK	WB_chr3	0.00922
AS175_1778	AS98_1705	GL50803_137751	Hypothetical protein	WB_chr3	0.00922
AS175_90	AS98_87	GL50803_17163	Peptidyl-prolyl cis-trans isomerase B precursor	WB_chr1	0.00922
AS175_735	AS98_704	GL50803_10801	Tubulin tyrosine ligase	WB_chr2	0.00922
AS175_3214	AS98_3094	GL50803_17151	NADPH oxidoreductase, putative	WB_chr5	0.00922
AS175_2377	AS98_2275	GL50803_9492	Coiled-coil protein	WB_chr4	0.00921
AS175_1804	AS98_1730	GL50803_102515	RNA-directed RNA polymerase, putative	WB_chr3	0.00921
AS175_393	AS98_376	GL50803_480	Translation initiation inhibitor	WB_chr1	0.00921
AS175_455	AS98_437	GL50803_14961	Vacuolar ATP synthase subunit H	WB_chr1	0.00921
AS175_1056	AS98_1011	GL50803_15097	Alpha-14 giardin	WB_chr2	0.00921
AS175_2967	AS98_2859	GL50803_5638	Cyst wall protein 1	WB_chr4	0.0092
AS175_168	AS98_162	GL50803_6148	Alanyl dipeptidyl peptidase	WB_chr1	0.0092
AS175_397	AS98_380	GL50803_11390	Kinase, NEK	WB_chr1	0.0092
AS175_1066	AS98_1021	GL50803_7999	Ribosomal protein S3	WB_chr2	0.00919
AS175_3699	AS98_3560	GL50803_3287	Acetyl-CoA acetyltransferase	WB_chr5	0.00918
AS175_2648	AS98_2545	GL50803_31309	Serine/threonine protein phosphatase 5	WB_chr4	0.00917
AS175_3372	AS98_3247	GL50803_3564	Hypothetical protein	WB_chr5	0.00915
AS175_3659	AS98_3520	GL50803_15260	Ribosomal protein S15	WB_chr5	0.00915
AS175_4181	AS98_4014	GL50803_3063	Hypothetical protein	WB_chr5	0.00915
AS175_4466	AS98_4268	GL50803_14730	Protein LRP16	WB_chr5	0.00914
AS175_2831	AS98_2728	GL50803_7597	Hypothetical protein	WB_chr4	0.00914
AS175_18	AS98_18	GL50803_7655	Hypothetical protein	WB_chr1	0.00914
AS175_1027	AS98_983	GL50803_17412	Hypothetical protein	WB_chr2	0.00914
AS175_4651	AS98_4452	GL50803_17046	Protein 21.1	AACB02000071	0.00914
AS175_2349	AS98_2249	GL50803_112870	Hypothetical protein	WB_chr4	0.00913
AS175_1479	AS98_1414	GL50803_22385	Protein 21.1	WB_chr3	0.00913
AS175_1935	AS98_1860	GL50803_10231	TCP-1 chaperonin subunit zeta	WB_chr3	0.00913
AS175_792	AS98_759	GL50803_8511	Hypothetical protein	WB_chr2	0.00913
AS175_794	AS98_761	GL50803_8513	ATP-binding protein	WB_chr2	0.00913
AS175_3746	AS98_3609	GL50803_11692	VSP, putative	WB_chr5	0.00912
AS175_2687	AS98_2585	GL50803_10358	A-type flavoprotein lateral transfer candidate	WB_chr4	0.00911
AS175_410	AS98_393	GL50803_16429	Hypothetical protein	WB_chr1	0.00911
AS175_540	AS98_515	GL50803_15154	Hypothetical protein	WB_chr1	0.00911
AS175_3731	AS98_3594	GL50803_9238	Hypothetical protein	WB_chr5	0.00911
AS175_1958	AS98_1883	GL50803_11359	Ribosomal protein S4	WB_chr4	0.0091
AS175_1978	AS98_1901	GL50803_13220	ATP-dependent RNA helicase	WB_chr4	0.0091
AS175_2119	AS98_4749	GL50803_17250	Protein 21.1	WB_chr4	0.0091
AS175_2391	AS98_2289	GL50803_33592	Hypothetical protein	WB_chr4	0.0091
AS175_3389	AS98_3262	GL50803_16578	Hypothetical protein	WB_chr5	0.0091
AS175_598	AS98_572	GL50803_16635	Hypothetical protein	WB_chr1	0.0091
AS175_740	AS98_709	GL50803_10807	Hypothetical protein	WB_chr2	0.0091
AS175_4319	AS98_4133	GL50803_9349	Hypothetical protein, similar to AMMECR1	WB_chr5	0.00909
AS175_2745	AS98_2643	GL50803_17422	RNA polymerase I subunit A43	WB_chr4	0.00909
AS175_1729	AS98_1657	GL50803_7394	Hypothetical protein	WB_chr3	0.00909
AS175_93	AS98_90	GL50803_17166	Hypothetical protein	WB_chr1	0.00909
AS175_3519	AS98_4650	GL50803_15344	MCM2	WB_chr5	0.00909
AS175_4204	AS98_4034	GL50803_26379	Hypothetical protein	WB_chr5	0.00909
AS175_2700	AS98_2598	GL50803_17434	Hypothetical protein	WB_chr4	0.00908
AS175_3076	AS98_4805	GL50803_42780	Hypothetical protein	WB_chr4	0.00908
AS175_3571	AS98_3436	GL50803_8423	Hypothetical protein	WB_chr5	0.00908
AS175_2739	AS98_2637	GL50803_17426	Hypothetical protein	WB_chr4	0.00907
AS175_4433	AS98_4236	GL50803_16910	Hypothetical protein	WB_chr5	0.00906
AS175_2253	AS98_2156	GL50803_6417	Gmyb11	WB_chr4	0.00906
AS175_2440	AS98_2337	GL50803_2824	Hypothetical protein	WB_chr4	0.00906
AS175_763	AS98_731	GL50803_8946	Hypothetical protein	WB_chr2	0.00906
AS175_891	AS98_853	GL50803_2404	Hypothetical protein	WB_chr2	0.00906
AS175_4365	AS98_4176	GL50803_2549	Hypothetical protein	WB_chr5	0.00905
AS175_1933	AS98_1858	GL50803_115245	Coiled-coil protein	WB_chr3	0.00905
AS175_779	AS98_4909	GL50803_87112	Hypothetical protein	WB_chr2	0.00905
AS175_1437	AS98_1371	GL50803_29772	Hypothetical protein	WB_chr3	0.00904
AS175_669	AS98_641	GL50803_114218	Gamma tubulin	WB_chr2	0.00904
AS175_2541	AS98_2439	GL50803_11312	TRAPPC2, putative	WB_chr4	0.00903
AS175_3356	AS98_3232	GL50803_6427	Major facilitator family transporter	WB_chr5	0.00903
AS175_195	AS98_185	GL50803_88765	Cytosolic HSP70	WB_chr1	0.00903
AS175_315	AS98_299	GL50803_113616	Hypothetical protein	WB_chr1	0.00903
AS175_3858	AS98_4963	GL50803_137705	Hypothetical protein	WB_chr5	0.00903
AS175_3950	AS98_3807	GL50803_6227	Hypothetical protein	WB_chr5	0.00903
AS175_2159	AS98_2069	GL50803_4540	Hypothetical protein	WB_chr4	0.00902
AS175_3101	AS98_2980	GL50803_2362	Hypothetical protein	WB_chr4	0.00902
AS175_934	AS98_895	GL50803_14309	Hypothetical protein	WB_chr2	0.00902
AS175_955	AS98_915	GL50803_15487	WD-40 repeat protein	WB_chr2	0.00902
AS175_1026	AS98_982	GL50803_15501	CDC50	WB_chr2	0.00902
AS175_3639	AS98_3500	GL50803_6725	Hypothetical protein	WB_chr5	0.00902
AS175_2365	AS98_2263	GL50803_9367	Hypothetical protein	WB_chr4	0.00901
AS175_3033	AS98_2925	GL50803_2876	UBC2, putative	WB_chr4	0.00901
AS175_773	AS98_741	GL50803_8929	Metal-dependent phosphoesterases, putative	WB_chr2	0.00901
AS175_778	AS98_746	GL50803_87056	Hypothetical protein	WB_chr2	0.00901
AS175_4077	AS98_4675	GL50803_7046	Hypothetical protein	WB_chr5	0.00901
AS175_4808	AS98_4666	GL50803_114535	Kinase, NEK	WB_chr5	0.009
AS175_3925	AS98_3782	GL50803_3157	Hypothetical protein	WB_chr5	0.009
AS175_2176	AS98_2084	GL50803_112416	Hypothetical protein	WB_chr4	0.00899
AS175_3118	AS98_2997	GL50803_11247	Ribosomal protein L13a	WB_chr4	0.00899
AS175_1279	AS98_1223	GL50803_7796	Alpha-2 giardin	WB_chr3	0.00899
AS175_892	AS98_854	GL50803_12999	Hypothetical protein	WB_chr2	0.00899
AS175_2216	AS98_2121	GL50803_104250	Hypothetical protein	WB_chr4	0.00898
AS175_2475	AS98_2373	GL50803_3589	Ribosome biogenesis protein Brix	WB_chr4	0.00897
AS175_2998	AS98_2890	GL50803_95406	Hypothetical protein	WB_chr4	0.00897
AS175_1503	AS98_1438	GL50803_6342	Protein 21.1	WB_chr3	0.00897
AS175_104	AS98_4855	GL50803_17172	Hypothetical protein	WB_chr1	0.00897
AS175_118	AS98_113	GL50803_13926	Nucleolar protein family A, member 2	WB_chr1	0.00897
AS175_3487	AS98_3358	GL50803_4768	Hypothetical protein	WB_chr5	0.00897
AS175_407	AS98_390	GL50803_14680	Hypothetical protein	WB_chr1	0.00897
AS175_3516	AS98_3386	GL50803_14651	Glucosamine 6-phosphate N-acetyltransferase	WB_chr5	0.00897
AS175_612	AS98_585	GL50803_7242	Hypothetical protein	WB_chr1	0.00897
AS175_2580	AS98_2478	GL50803_16370	Transcriptional activator, putative	WB_chr4	0.00896
AS175_2969	AS98_2861	GL50803_16840	Trichohyalin	WB_chr4	0.00896
AS175_3093	AS98_2974	GL50803_17561	ARF GAP	WB_chr4	0.00896
AS175_3436	AS98_3310	GL50803_9073	Dual-specificity protein phosphatase	WB_chr5	0.00896
AS175_1073	AS98_1028	GL50803_89535	Hypothetical protein	WB_chr2	0.00896
AS175_3610	AS98_3472	GL50803_113876	ABC transporter, ATP-binding protein, putative	WB_chr5	0.00896
AS175_3668	AS98_3529	GL50803_17229	Hypothetical protein	WB_chr5	0.00896
AS175_4304	AS98_4119	GL50803_14543	Hypothetical protein	WB_chr5	0.00895
AS175_4361	AS98_4172	GL50803_3677	Kinase, NEK	WB_chr5	0.00895
AS175_1791	AS98_1717	GL50803_3455	Hypothetical protein	WB_chr3	0.00895
AS175_4560	AS98_4359	GL50803_14586	VSP with INR	AACB02000068	0.00895
AS175_2478	AS98_2376	GL50803_16999	Hypothetical protein	WB_chr4	0.00894
AS175_1649	AS98_1580	GL50803_11034	Hypothetical protein	WB_chr3	0.00894
AS175_1025	AS98_981	GL50803_17411	TCP-1 chaperonin subunit gamma	WB_chr2	0.00894
AS175_3716	AS98_3578	GL50803_92729	Fatty acid elongase 1	WB_chr5	0.00894
AS175_2125	AS98_2038	GL50803_14127	Hypothetical protein	WB_chr4	0.00893
AS175_2458	AS98_2355	GL50803_16568	Transcription factor, putative	WB_chr4	0.00893
AS175_69	AS98_66	GL50803_16220	Protein 21.1	WB_chr1	0.00893
AS175_308	AS98_292	GL50803_14691	Hypothetical protein	WB_chr1	0.00893
AS175_800	AS98_766	GL50803_14727	Hypothetical protein	WB_chr2	0.00893
AS175_3573	AS98_3438	GL50803_14704	Hypothetical protein	WB_chr5	0.00893
AS175_3578	AS98_3443	GL50803_3341	Hypothetical protein	WB_chr5	0.00893
AS175_4596	AS98_4398	GL50803_93601	Hypothetical protein	AACB02000072	0.00893
AS175_3378	AS98_3252	GL50803_14654	Hypothetical protein	WB_chr5	0.00892
AS175_1689	AS98_1617	GL50803_7717	Hypothetical protein	WB_chr3	0.00892
AS175_464	AS98_446	GL50803_7422	Hypothetical protein	WB_chr1	0.00892
AS175_575	AS98_549	GL50803_90418	Hypothetical protein	WB_chr1	0.00892
AS175_3674	AS98_3535	GL50803_30448	Hypothetical protein	WB_chr5	0.00892
AS175_4028	AS98_3881	GL50803_23699	Hypothetical protein	WB_chr5	0.00892
AS175_1823	AS98_1749	GL50803_95192	Protein 21.1	WB_chr3	0.00891
AS175_131	AS98_125	GL50803_28651	Dipeptidyl-peptidase I precursor	WB_chr1	0.00891
AS175_4423	AS98_4226	GL50803_17223	IFT complex B	WB_chr5	0.0089
AS175_2933	AS98_2828	GL50803_112978	Chromodomain helicase-DNA-binding protein, putative	WB_chr4	0.0089
AS175_1443	AS98_1377	GL50803_23357	NYD-SP28 protein	WB_chr3	0.0089
AS175_3477	AS98_3348	GL50803_2779	Protein 21.1	WB_chr5	0.0089
AS175_3915	AS98_3772	GL50803_6680	Kinase, NEK	WB_chr5	0.0089
AS175_1856	AS98_1782	GL50803_23556	Hypothetical protein	WB_chr3	0.00889
AS175_926	AS98_887	GL50803_33281	Hypothetical protein	WB_chr2	0.00889
AS175_1172	AS98_1121	GL50803_9515	Coiled-coil protein	WB_chr2	0.00889
AS175_3951	AS98_3808	GL50803_6226	Glycogen phosphorylase	WB_chr5	0.00889
AS175_4139	AS98_3972	GL50803_16317	Hypothetical protein	WB_chr5	0.00889
AS175_3002	AS98_2894	GL50803_14689	Hypothetical protein	WB_chr4	0.00888
AS175_473	AS98_455	GL50803_16722	Xaa-Pro dipeptidase	WB_chr1	0.00888
AS175_4368	AS98_4178	GL50803_13661	Eukaryotic translation initiation factor 3 subunit 2	WB_chr5	0.00887
AS175_4482	AS98_4284	GL50803_10529	Bardet-Biedl syndrome 4 protein-like protein	WB_chr5	0.00887
AS175_3114	AS98_2993	GL50803_17571	Trichohyalin	WB_chr4	0.00887
AS175_1342	AS98_1282	GL50803_16288	Hypothetical protein	WB_chr3	0.00887
AS175_761	AS98_729	GL50803_8949	Protein 21.1	WB_chr2	0.00887
AS175_3205	AS98_3085	GL50803_17154	Hypothetical protein	WB_chr5	0.00887
AS175_3250	AS98_4639	GL50803_15867	GTP-binding protein	WB_chr5	0.00886
AS175_138	AS98_132	GL50803_35094	DNA polymerase delta, catalytic subunit	WB_chr1	0.00886
AS175_3614	AS98_3475	GL50803_6375	Hypothetical protein	WB_chr5	0.00886
AS175_2260	AS98_2163	GL50803_34179	Hypothetical protein	WB_chr4	0.00885
AS175_2610	AS98_2509	GL50803_14758	Hypothetical protein	WB_chr4	0.00885
AS175_2714	AS98_2612	GL50803_15267	GPI-anchor transamidase, putative	WB_chr4	0.00885
AS175_1308	AS98_1250	GL50803_114462	Axonemal p66.0	WB_chr3	0.00885
AS175_319	AS98_303	GL50803_15144	RNA polymerase II subunit Rpb8	WB_chr1	0.00885
AS175_4474	AS98_4276	GL50803_30476	Long chain fatty acid CoA ligase 4	WB_chr5	0.00884
AS175_96	AS98_93	GL50803_7368	ATPases of the PP-loop superfamily	WB_chr1	0.00884
AS175_555	AS98_529	GL50803_15296	Hypothetical protein	WB_chr1	0.00884
AS175_4513	AS98_4314	GL50803_17451	Deoxynucleoside kinase	WB_chr5	0.00883
AS175_2015	AS98_4741	GL50803_12102	Elongation factor 1-gamma	WB_chr4	0.00883
AS175_2636	AS98_2533	GL50803_9899	Hypothetical protein	WB_chr4	0.00883
AS175_1432	AS98_1366	GL50803_3206	Pyruvate kinase	WB_chr3	0.00883
AS175_1695	AS98_1623	GL50803_16595	Liver stage antigen-like protein	WB_chr3	0.00883
AS175_502	AS98_481	GL50803_87677	Kinase, NEK	WB_chr1	0.00883
AS175_4543	AS98_4344	GL50803_14615	Hypothetical protein	AACB02000070	0.00883
AS175_4250	AS98_4070	GL50803_16718	Partner of Nob1	WB_chr5	0.00882
AS175_1349	AS98_1289	GL50803_16286	Lecithin-cholesterol acyl transferase, putative	WB_chr3	0.00882
AS175_1588	AS98_1523	GL50803_4838	Translation initiation factor eIF-2B delta subunit	WB_chr3	0.00882
AS175_1590	AS98_1525	GL50803_5787	Hypothetical protein	WB_chr3	0.00882
AS175_130	AS98_124	GL50803_8858	Hypothetical protein	WB_chr1	0.00882
AS175_718	AS98_687	GL50803_9611	Hypothetical protein	WB_chr2	0.00882
AS175_1122	AS98_1075	GL50803_34134	Ribonuclease H	WB_chr2	0.00882
AS175_3814	AS98_3676	GL50803_16980	Hypothetical protein	WB_chr5	0.00882
AS175_1960	AS98_1885	GL50803_11355	Kinase, NEK	WB_chr4	0.00881
AS175_3038	AS98_4798	GL50803_41834	Hypothetical protein	WB_chr4	0.00881
AS175_3108	AS98_2987	GL50803_17568	Protein 21.1	WB_chr4	0.00881
AS175_768	AS98_736	GL50803_16879	Kinase, NEK-frag	WB_chr2	0.00881
AS175_963	AS98_923	GL50803_11715	Hypothetical protein	WB_chr2	0.00881
AS175_1148	AS98_1099	GL50803_17084	Kinase, NEK	WB_chr2	0.00881
AS175_1183	AS98_1132	GL50803_13636	Hypothetical protein	WB_chr2	0.00881
AS175_4540	AS98_4342	GL50803_16312	Hypothetical protein	AACB02000070	0.00881
AS175_3860	AS98_3719	GL50803_16426	Hypothetical protein	WB_chr5	0.00881
AS175_4122	AS98_4682	GL50803_16343	Median body protein	WB_chr5	0.00881
AS175_4282	AS98_4099	GL50803_5012	Hypothetical protein	WB_chr5	0.0088
AS175_4447	AS98_4250	GL50803_12139	Protein 21.1	WB_chr5	0.0088
AS175_3104	AS98_2983	GL50803_17567	Protein phosphatases PP1 regulatory subunit SDS22	WB_chr4	0.0088
AS175_108	AS98_103	GL50803_17175	Hypothetical protein	WB_chr1	0.0088
AS175_3701	AS98_3562	GL50803_33660	Spindle pole protein, putative	WB_chr5	0.0088
AS175_2188	AS98_2096	GL50803_101212	Hypothetical protein	WB_chr4	0.00879
AS175_3337	AS98_3213	GL50803_8827	Protein required for cell viability, possible role in assembly of the ribosome	WB_chr5	0.00879
AS175_4572	AS98_4371	GL50803_4329	Ser/Thr protein kinase	AACB02000067	0.00879
AS175_3654	AS98_3515	GL50803_6242	Translationally controlled tumor protein-like protein	WB_chr5	0.00879
AS175_3303	AS98_3180	GL50803_14242	Dynein heavy chain, putative	WB_chr5	0.00878
AS175_1294	AS98_1238	GL50803_15995	Nucleotide-binding head-stalk protein, putative	WB_chr3	0.00878
AS175_1116	AS98_1069	GL50803_137733	Kinase, NEK	WB_chr2	0.00878
AS175_4227	AS98_4055	GL50803_14285	Malic enzyme	WB_chr5	0.00877
AS175_2236	AS98_2140	GL50803_6022	Ribosomal protein S20	WB_chr4	0.00877
AS175_1363	AS98_1302	GL50803_8204	Hypothetical protein	WB_chr3	0.00877
AS175_1451	AS98_1385	GL50803_6366	Hypothetical protein	WB_chr3	0.00877
AS175_3222	AS98_3102	GL50803_14487	Hypothetical protein	WB_chr5	0.00877
[truncated: 2,302 more rows]
